# Supplementary material for: The Efficacy of Nutritional Interventions in Reducing Childhood/Youth Aggressive and Antisocial Behavior: A Mixed‐Methods Systematic Review and Meta‐Analysis
Source: Campbell Syst Rev. 2025 Aug 10;21(3):e70059. doi: 10.1002/cl2.70059 (PMC12335748; doi:10.1002/cl2.70059)
Supplement: Supplementary file 1 — Supporting Information S1: 1. Bibliographic details for all included and excluded studies. 2. All data extracted from eligible studies. 3. The exact data set used for the meta‐analyses. 4. Detailed results of the subgroup analyses. [file CL2-21-e70059-s002.xlsx]

## Sheet: Included studies
Ābele, S., Meija, L., Folkmanis, V., & Tzivian, L. (2021). Specific carbohydrate diet (SCD/GAPS) and dietary supplements for children with autistic spectrum disorder. Proceedings of the Latvian Academy of Sciences. Section B, 75(6), 417-425. https://doi.org/10.2478/prolas-2021-0062
Adams, J. B., Audhya, T., Geis, E., Gehn, E., Fimbres, V., Pollard, E. L., Mitchell, J., Ingram, J., Hellmers, R., Laake, D., Matthews, J. S., Li, K., Naviaux, J. C., Naviaux, R. K., Adams, R. L., Coleman, D. M., & Quig, D. W. (2018). Comprehensive nutritional and dietary intervention for autism spectrum disorder—A randomized, controlled 12-month trial. Nutrients, 10(3), 369. https://doi.org/10.3…
Aman, M. G., Mitchell, E. A., & Turbott, S. H. (1987). The effects of essential fatty acid supplementation by efamol in hyperactive children. Journal of Abnormal Child Psychology, 15(1), 75-90. https://doi.org/10.1007/BF00916467
Arnold, L. E., DiSilvestro, R. A., Bozzolo, D., Bozzolo, H., Crowl, L., Fernandez, S., Ramadan, Y., Thompson, S., Mo, X., Abdel-Rasoul, M., & Joseph, E. (2011). Zinc for attention-deficit/hyperactivity disorder: Placebo-controlled double-blind pilot trial alone and combined with amphetamine. Journal of Child and Adolescent Psychopharmacology, 21(1), 1-19. https://doi.org/10.1089/cap.2010.0073
Bos, D. J., Oranje, B., Veerhoek, E. S., Van Diepen, R. M., Weusten, J. M. H., Demmelmair, H., Koletzko, B., De Sain-Van Der Velden, M. G. M., Eilander, A., Hoeksma, M., & Durston, S. (2015). Reduced symptoms of inattention after dietary omega-3 fatty acid supplementation in boys with and without attention deficit/hyperactivity disorder. Neuropsychopharmacology, 40(10), 2298-2306. https://doi.org…
Chang, J. P.-C., Su, K.-P., Mondelli, V., Satyanarayanan, S. K., Yang, H.-T., Chiang, Y.-J., Chen, H.-T., & Pariante, C. M. (2019). High-dose eicosapentaenoic acid (EPA) improves attention and vigilance in children and adolescents with attention deficit hyperactivity disorder (ADHD) and low endogenous EPA levels. Translational Psychiatry, 9(1), 303. https://doi.org/10.1038/s41398-019-0633-0
Crippa, A., Tesei, A., Sangiorgio, F., Salandi, A., Trabattoni, S., Grazioli, S., Agostoni, C., Molteni, M., & Nobile, M. (2019). Behavioral and cognitive effects of docosahexaenoic acid in drug-naïve children with attention-deficit/hyperactivity disorder: a randomized, placebo-controlled clinical trial. European Child and Adolescent Psychiatry, 28(4), 571-583. https://doi.org/10.1007/s00787-018-…
Dean, A. J., Bor, W., Adam, K., Bowling, F. G., & Bellgrove, M. A. (2014). A randomized, controlled, crossover trial of fish oil treatment for impulsive aggression in children and adolescents with disruptive behavior disorders. Journal of Child and Adolescent Psychopharmacology, 24(3), 140-148. https://doi.org/10.1089/cap.2013.0093
Dopfner, M., Dose, C., Breuer, D., Heintz, S., Schiffhauer, S., & Banaschewski, T. (2021). Efficacy of omega-3/omega-6 fatty acids in preschool children at risk of ADHD: A randomized placebo-controlled trial. Journal of Attention Disorders, 25(8), 1096-1106. https://doi.org/10.1177/1087054719883023
Elshorbagy, H. H., Barseem, N. F., Abdelghani, W. E., Suliman, H. A. I., Al-shokary, A. H., Abdulsamea, S. E., Elsadek, A. E., Abdel Maksoud, Y. H., & Nour El Din, D. M. A. E.-H. (2018). Impact of vitamin D supplementation on attention-deficit hyperactivity disorder in children. Annals of Pharmacotherapy, 52(7), 623-631. https://doi.org/10.1177/1060028018759471
Gast, D. A. A., Didden, R., Westera, J. J., van de Rest, O., van Hemert, A. M., & Giltay, E. J. (2023). Dietary supplements for aggressive behaviour in people with intellectual disabilities: A randomised controlled crossover trial. Journal of Applied Research in Intellectual Disabilities, 36(1), 122-131.
Gesch, C., Hammond, S., Hampson, S., Eves, A., & Crowder, M. (2002). Influence of supplementary vitamins, minerals and essential fatty acids on the antisocial behaviour of young adult prisoners. Randomised, placebo-controlled trial. British Journal of Psychiatry, 181(1), 22-28. https://doi.org/10.1192/bjp.181.1.22
Ghose, K. (1983). L-tryptophan in hyperactive child syndrome associated with epilepsy: A controlled study. Neuropsychobiology, 10(2-3), 111-114. https://doi.org/10.1159/000117996
Gustafsson, P. A., Birberg-Thornberg, U., Duchén, K., Landgren, M., Malmberg, K., Pelling, H., Strandvik, B., & Karlsson, T. (2010). EPA supplementation improves teacher-rated behaviour and oppositional symptoms in children with ADHD. Acta Paediatrica, 99(10), 1540-1549. https://doi.org/10.1111/j.1651-2227.2010.01871.x
Hemamy, M., Heidari-Beni, M., Askari, G., Karahmadi, M., & Maracy, M. (2020). Effect of vitamin D and magnesium supplementation on behavior problems in children with attention-deficit hyperactivity disorder. International Journal of Preventive Medicine, 11, 4. https://doi.org/10.4103/ijpvm.ijpvm_546_17
Hemamy, M., Pahlavani, N., Amanollahi, A., Islam, S. M. S., McVicar, J., Askari, G., & Malekahmadi, M. (2021). The effect of vitamin D and magnesium supplementation on the mental health status of attention-deficit hyperactive children: a randomized controlled trial. BMC Pediatrics, 21(1), 178. https://doi.org/10.1186/s12887-021-02631-1
Hirayama, S., Hamazaki, T., & Terasawa, K. (2004). Effect of docosahexaenoic acid-containing food administration on symptoms of attention-deficit/hyperactivity disorder — a placebo-controlled double-blind study. European Journal of Clinical Nutrition, 58(3), 467-473. https://doi.org/10.1038/sj.ejcn.1601830
Johnson, C. R., Handen, B. L., Zimmer, M., & Sacco, K. (2010). Polyunsaturated fatty acid supplementation in young children with autism. Journal of Developmental and Physical Disabilities, 22(1), 1-10. https://doi.org/10.1007/s10882-009-9152-x
Johnson, C. R., Handen, B. L., Zimmer, M., Sacco, K., & Turner, K. (2011). Effects of gluten free / casein free diet in young children with autism: A pilot study. Journal of Developmental and Physical Disabilities, 23(3), 213-225. https://doi.org/10.1007/s10882-010-9217-x
Johnstone, J. M., Hatsu, I., Tost, G., Srikanth, P., Eiterman, L. P., Bruton, A. M., Ast, H. K., Robinette, L. M., Stern, M. M., Millington, E. G., Gracious, B. L., Hughes, A. J., Leung, B. M. Y., & Arnold, L. E. (2022). Micronutrients for attention-deficit/hyperactivity disorder in youths: A placebo-controlled randomized clinical trial. Journal of the American Academy of Child and Adolescent Psy…
Khoshbakht, Y., Moghtaderi, F., Bidaki, R., Hosseinzadeh, M., & Salehi-Abargouei, A. (2021). The effect of dietary approaches to stop hypertension (DASH) diet on attention-deficit hyperactivity disorder (ADHD) symptoms: a randomized controlled clinical trial. European Journal of Nutrition, 60(7), 3647-3658. https://doi.org/10.1007/s00394-021-02527-x
Longhurst, J. E., & Mazer, G. E. (1988). The effects of a low glycemic diet on antisocial behavior in juvenile offenders. International Journal of Biosocial Research, 10(2), 123-136.
Mankad, D., Dupuis, A., Smile, S., Roberts, W., Brian, J., Lui, T., Genore, L., Zaghloul, D., Iaboni, A., Marcon, P. M. A., & Anagnostou, E. (2015). A randomized, placebo controlled trial of omega-3 fatty acids in the treatment of young children with autism. Molecular Autism, 6(1), 18. https://doi.org/10.1186/s13229-015-0010-7
Manor, I., Magen, A., Keidar, D., Rosen, S., Tasker, H., Cohen, T., Richter, Y., Zaaroor-Regev, D., Manor, Y., & Weizman, A. (2012). The effect of phosphatidylserine containing Omega3 fatty-acids on attention-deficit hyperactivity disorder symptoms in children: A double-blind placebo-controlled trial, followed by an open-label extension. European Psychiatry, 27(5), 335-342. https://doi.org/10.101…
Milte, C. M., Parletta, N., Buckley, J. D., Coates, A. M., Young, R. M., & Howe, P. R. C. (2015). Increased erythrocyte eicosapentaenoic acid and docosahexaenoic acid are associated with improved attention and behavior in children with ADHD in a randomized controlled three-way crossover trial. Journal of Attention Disorders, 19(11), 954-964. https://doi.org/10.1177/1087054713510562
Mohammadpour, N., Jazayeri, S., Tehrani-Doost, M., Djalali, M., Hosseini, M., Effatpanah, M., Davari-Ashtiani, R., & Karami, E. (2018). Effect of vitamin D supplementation as adjunctive therapy to methylphenidate on ADHD symptoms: A randomized, double blind, placebo-controlled trial. Nutritional Neuroscience, 21(3), 202-209. https://doi.org/10.1080/1028415X.2016.1262097
Naeini, A. A., Fasihi, F., Najafi, M., Ghazvini, M. R., & Hasanzadeh, A. (2019). The effects of vitamin D supplementation on ADHD (Attention Deficit Hyperactivity Disorder) in 6-13 year-old students: A randomized, double-blind, placebo-controlled study. European Journal of Integrative Medicine, 25(1), 28-33. https://doi.org/10.1016/j.eujim.2018.10.006
Nishijo, M., Pham, T. T., Pham, N. T., Duong, H. T. T., Tran, N. N., Kondoh, T., Nishino, Y., Nishimaru, H., Do, Q. B., & Nishijo, H. (2021). Nutritional intervention with dried bonito broth for the amelioration of aggressive behaviors in children with prenatal exposure to dioxins in Vietnam: A pilot study. Nutrients, 13(5), 1455. https://doi.org/10.3390/nu13051455
Noorazar, S. G., Kalejahi, P., Setayesh, S., Amiri, S., & Yasamineh, N. (2021). The efficacy of magnesium supplementation in children with attention deficit hyperactivity disorder under treatment with methylphenidate: a randomized controlled trial. Crescent Journal of Medical and Biological Sciences, 8(1), 73–76.
Pelsser, L. M., Frankena, K., Toorman, J., Savelkoul, H. F., Dubois, A. E., Pereira, R. R., Haagen, T. A., Rommelse, N. N., & Buitelaar, J. K. (2011). Effects of a restricted elimination diet on the behaviour of children with attention-deficit hyperactivity disorder (INCA study): a randomised controlled trial. The Lancet, 377(9764), 494-503. https://doi.org/10.1016/S0140-6736(10)62227-1
Pelsser, L. M. J., Frankena, K., Toorman, J., Savelkoul, H. F. J., Pereira, R. R., & Buitelaar, J. K. (2009). A randomised controlled trial into the effects of food on ADHD. European Child and Adolescent Psychiatry, 18(1), 12-19. https://doi.org/10.1007/s00787-008-0695-7
Perera, H., Jeewandara, K. C., Seneviratne, S., & Guruge, C. (2012). Combined ω3 and ω6 supplementation in children with attention-deficit hyperactivity disorder (ADHD) refractory to methylphenidate treatment: A double-blind, placebo-controlled study. Journal of Child Neurology, 27(6), 747-753. https://doi.org/10.1177/0883073811435243
Raine, A., Ang, R. P., Choy, O., Hibbeln, J. R., Ho, R. M. H., Lim, C. G., Lim-Ashworth, N. S. J., Ling, S., Liu, J. C. J., Ooi, Y. P., Tan, Y. R., & Fung, D. S. S. (2019). Omega-3 (ω-3) and social skills interventions for reactive aggression and childhood externalizing behavior problems: a randomized, stratified, double-blind, placebo-controlled, factorial trial. Psychological Medicine, 49(2), 3…
Raine, A., Cheney, R. A., Ho, R., Portnoy, J., Liu, J., Soyfer, L., Hibbeln, J., & Richmond, T. S. (2016). Nutritional supplementation to reduce child aggression: a randomized, stratified, single-blind, factorial trial. Journal of Child Psychology and Psychiatry, and Allied Disciplines, 57(9), 1038-1046. https://doi.org/10.1111/jcpp.12565
Raine, A., Leung, C.-C., Singh, M., & Kaur, J. (2020). Omega-3 supplementation in young offenders: a randomized, stratified, double-blind, placebo-controlled, parallel-group trial. Journal of Experimental Criminology, 16, 389-405. https://doi.org/10.1007/s11292-019-09394-x
Richardson, A. J., & Montgomery, P. (2005). The Oxford-Durham Study: A randomized, controlled trial of dietary supplementation with fatty acids in children with developmental coordination disorder. Pediatrics, 115(5), 1360-1366. https://doi.org/10.1542/peds.2004-2164
Rodriguez-Hernandez, P. J., Canals-Baeza, A., Santamaria-Orleans, A., & Cachadina-Domenech, F. (2020). Impact of omega-3 fatty acids among other nonpharmacological interventions on behavior and quality of life in children with compromised conduct in Spain. Journal of Dietary Supplements, 17(1), 1-12. https://doi.org/10.1080/19390211.2018.1481165
Rucklidge, J. J., Eggleston, M. J. F., Johnstone, J. M., Darling, K., & Frampton, C. M. (2018). Vitamin-mineral treatment improves aggression and emotional regulation in children with ADHD: a fully blinded, randomized, placebo-controlled trial. Journal of Child Psychology and Psychiatry, and Allied Disciplines, 59(3), 232-246. https://doi.org/10.1111/jcpp.12817
Schauss, A., & Schauss, A. (1978). Differential outcomes among probationers comparing orthomolecular approaches to conventional casework/counselling. Journal of Orthomolecular Psychiatry, 8(3), 158-168.
Schoenthaler, S., Amos, S., Doraz, W., Kelly, M. A., Muedeking, G., & Wakefield Jr, J. (1997). The effect of randomized vitamin-mineral supplementation on violent and non-violent antisocial behavior among incarcerated juveniles. Journal of Nutritional and Environmental Medicine, 7(4), 343-352. https://doi.org/ 10.1080/13590849762475
Schoenthaler, S., Gast, D., Giltay, E. J., & Amos, S. (2023). The effects of vitamin-mineral supplements on serious rule violations in correctional facilities for young adult male inmates: A randomized controlled trial. Crime and Delinquency, 69(4), 822-840. https://doi.org/10.1177/0011128721989073
Schoenthaler, S. J. (1982). The effect of sugar on the treatment and control of antisocial behavior: A double-blind study of an incarcerated juvenile population. International Journal of Biosocial Research, 3(1), 1-9.
Schoenthaler, S. J. (1983). Diet and crime: An empirical examination of the value of nutrition in the control and treatment of incarcerated juvenile offenders. International Journal of Biosocial Research, 4(1), 25-39.
Schoenthaler, S. J. (1983). The effects of citrus on the treatment and control of antisocial behavior: A double-blind study of an incarcerated juvenile population. International Journal of Biosocial Research, 5(2), 107-117.
Schoenthaler, S. J., & Bier, I. D. (2000). The effect of vitamin-mineral supplementation on juvenile delinquincy among American schoolchildren: A randomized, double-blind placebo-controlled trial. Journal of Alternative and Complementary Medicine, 6(1), 7-17. http://dx.doi.org/10.1089/acm.2000.6.7
Sinn, N., & Bryan, J. (2007). Effect of supplementation with polyunsaturated fatty acids and micronutrients on learning and behavior problems associated with child ADHD. Journal of Developmental and Behavioral Pediatrics, 28(2), 82-91. https://doi.org/10.1097/01.DBP.0000267558.88457.a5
Stevens, L., Zhang, W., Peck, L., Kuczek, T., Grevstad, N., Mahon, A., Zentall, S. S., Eugene Arnold, L., & Burgess, J. R. (2003). EFA supplementation in children with inattention, hyperactivity, and other disruptive behaviors. Lipids, 38(10), 1007-1021. https://doi.org/10.1007/s11745-006-1155-0
Voigt, R. G., Llorente, A. M., Jensen, C. L., Fraley, J. K., Berretta, M. C., & Heird, W. C. (2001). A randomized, double-blind, placebo-controlled trial of docosahexaenoic acid supplementation in children with attention-deficit/hyperactivity disorder. The Journal of Pediatrics, 139(2), 189-196. https://doi.org/10.1067/mpd.2001.116050
Widenhorn-Müller, K., Schwanda, S., Scholz, E., Spitzer, M., & Bode, H. (2014). Effect of supplementation with long-chain ω-3 polyunsaturated fatty acids on behavior and cognition in children with attention deficit/hyperactivity disorder (ADHD): A randomized placebo-controlled intervention trial. Prostaglandins, Leukotrienes and Essential Fatty Acids, 91(1), 49-60. https://doi.org/10.1016/j.plefa…
Young, A. S., Arnold, L. E., Wolfson, H. L., & Fristad, M. A. (2017). Psychoeducational psychotherapy and omega-3 supplementation improve co-occurring behavioral problems in youth with depression: Results from a pilot RCT. Journal of Abnormal Child Psychology, 45(5), 1025-1037. https://doi.org/10.1007/s10802-016-0203-3
Zaalberg, A., Nijman, H., Bulten, E., Stroosma, L., & van der Staak, C. (2010). Effects of nutritional supplements on aggression, rule-breaking, and psychopathology among young adult prisoners. Aggressive Behavior, 36(2), 117-126. https://doi.org/10.1002/ab.20335

## Sheet: Excluded studies
Study ID	Authors	Year	Title	Abstract	Journal	Volume	Issue	Pages	DOI	Exclusion reason
Matsudaira 2015	Matsudaira, Toshiko; Gow, Rachel V; Kelly, Joanna; Murphy, Caroline; Potts, Laura; Sumich, Alexander; Ghebremeskel, Kebreab; Crawford, Michael A; Taylor, Eric	2015	Biochemical and Psychological Effects of Omega-3/6 Supplements in Male Adolescents with Attention-Deficit/Hyperactivity Disorder: A Randomized, Placebo-Controlled, Clinical Trial.	BACKGROUND: An abnormality in long chain-polyunsaturated fatty acid (LC-PUFA) levels has been implicated in attention-deficit/hyperactivity disorder (ADHD). Studies evaluating LC-PUFA supplementation for therapeutic efficacy in ADHD have shown mixed and, therefore, inconclusive results., METHODS: Seventy-six male adolescents (age 12-16 years, mean = 13.7) with ADHD were assessed for the effects o…	Journal of child and adolescent psychopharmacology	25	10	775-82	https://dx.doi.org/10.1089/cap.2015.0052	Eligible outcome collected but not reported
Piwowarczyk 2020	Piwowarczyk, Anna; Horvath, Andrea; Pisula, Ewa; Kawa, Rafal; Szajewska, Hania	2020	Gluten-free diet in children with autism spectrum disorders: A randomized, controlled, single-blinded trial.	To determine whether a gluten-free diet (GFD) compared with a gluten-containing diet (GD) influences functioning of children with autism spectrum disorders (ASD), we performed a randomized, controlled, single-blinded trial. Sixty-six children (36-69 months) with ASD, within the normal IQ (> 70) range, who had been on a GFD for at least 8 weeks before enrollment were eligible for inclusion. After …	Journal of Autism and Developmental Disorders	50	2	482-490	https://dx.doi.org/10.1007/s10803-019-04266-9	Eligible outcome collected but not reported
Milte 2012	Milte, C.M.; Parletta, N.; Buckley, J.D.; Coates, A.M.; Young, R.M.; Howe, P.R.C.	2012	Eicosapentaenoic and docosahexaenoic acids, cognition, and behavior in children with attention-deficit/hyperactivity disorder: A randomized controlled trial	Objective: To determine the effects of an eicosapentaenoic acid (EPA)-rich oil and a docosahexaenoic acid (DHA)-rich oil versus an Ï‰-6 polyunsaturated fatty acid-rich safflower oil (control) on literacy and behavior in children with attention-deficit/hyperactivity disorder (ADHD) in a randomized controlled trial. Methods: Supplements rich in EPA, DHA, or safflower oil were randomly allocated for…	Nutrition	28	6	670-677	10.1016/j.nut.2011.12.009	Eligible outcome collected but not reported
VanOudheusden 2002	Van Oudheusden, L.J.; Scholte, H.R.	2002	Efficacy of carnitine in the treatment of children with attention-deficit hyperactivity disorder	To determine safety and the efficacy of carnitine treatment in children with attention-deficit hyperactivity disorder (ADHD).The ADHD behavior was observed by parents completing the Child Behavior Checklist (CBCL) and by teachers completing the Conners teacher-rating score, in a randomized, double-blind, placebo-controlled double-crossover trial. In 13/24 boys receiving carnitine, home behavior i…	Prostaglandins Leukotrienes and Essential Fatty Acids	67	1	33-38	10.1054/plef.2002.0378	Eligible outcome collected but not reported
IRCT201108193930N11 2011	IRCT201108193930N11,	2011	The effect of short-term co-administration of folate on aggressive behaviors in Attention Deficit Hyperactivity Disorder	INTERVENTION: folic acid (5mg/day) Intervention 1: folic acid (5mg/day). Intervention 2: Placebo. Placebo Treatment â€ Drugs CONDITION: Attention Deficit Hyperactivity Disorder (ADHD). ; Hyperkinetic disorders Hyperkinetic disorders PRIMARY OUTCOME: ADHD rating questionnaire. Timepoint: evey 30 days. Method of measurement: parent report. SECONDARY OUTCOME: Modified Overt Aggression Scale. Timepo…						Eligible outcome collected but not reported
Kean 2017	Kean, James D.; Sarris, Jerome; Scholey, Andrew; Silberstein, Richard; Downey, Luke A.; Stough, Con	2017	Reduced inattention and hyperactivity and improved cognition after marine oil extract (PCSO-524Â®) supplementation in children and adolescents with clinical and subclinical symptoms of attention-deficit hyperactivity disorder (ADHD): a randomised, double-blind, placebo-controlled trial	[Barna's note: contains relevant variables in Table 5 or 6]_x000D__x000D_Introduction_x000D_This study investigated the effects of a marine oil extract (PCSO-524Â®) on inattention, hyperactivity, mood and cognition in children and adolescents. PCSO-524Â® is a standardised lipid extract of the New Zealand green-lipped mussel and is an inflammatory modulator that inhibits the 5â€²-lipoxygenase and …	Psychopharmacology	234	3	403-420	10.1007/s00213-016-4471-y	Eligible outcome collected but not reported
BÃ©langer 2009	BÃ©langer, Stacey Ageranioti; Vanasse, Michel; Spahis, Schohraya; Sylvestre, Marie-Pierre; LippÃ©, Sarah; l'Heureux, FranÃ§ois; Ghadirian, Parviz; Vanasse, Catherine-Marie; Levy, Emile	2009	Omega-3 fatty acid treatment of children with attention-deficit hyperactivity disorder: A randomized, double-blind, placebo-controlled study	Although several clinical trials have evaluated the impact of n-3 polyunsaturated fatty acid (PUFA) on patients with attention-deficit hyperactivity disorder (ADHD), changes in plasma PUFA composition were not always assessed following n-3 supplementation. Furthermore, no reports are available on the efficacy of n-3 PUFA in Canadian youth with ADHD.To determine fatty acid (FA) composition, and th…	Paediatrics & Child Health	14	2	89-98	10.1093/pch/14.2.89	Eligible outcome collected but not reported
Bent 2011	Bent, Stephen; Bertoglio, Kiah; Ashwood, Paul; Bostrom, Alan; Hendren, Robert L.	2011	A Pilot Randomized Controlled Trial of Omega-3 Fatty Acids for Autism Spectrum Disorder	We conducted a pilot randomized controlled trial to determine the feasibility and initial safety and efficacy of omega-3 fatty acids (1.3Â g/day) for the treatment of hyperactivity in 27 children ages 3â€“8 with autism spectrum disorder (ASD). After 12Â weeks, hyperactivity, as measured by the Aberrant Behavior Checklist, improved 2.7 (Â±4.8) points in the omega-3 group compared to 0.3 (Â±7.2) po…	Journal of Autism and Developmental Disorders	41	5	545-554	10.1007/s10803-010-1078-8	Eligible outcome collected but not reported
Bertoglio 2010	Bertoglio, Kiah; Jill James, S.; Deprey, Lesley; Brule, Norman; Hendren, Robert L.	2010	Pilot Study of the Effect of Methyl B12 Treatment on Behavioral and Biomarker Measures in Children with Autism	Abstract Objectives: The study objectives were to determine whether methyl B12 treatment improves behavioral measures in children with autism and whether improvement is associated with increased plasma concentrations of glutathione (GSH) and an increased redox ratio of reduced glutathione to oxidized glutathione (GSH/GSSG), both of which have been previously identified to be low in children with …	The Journal of Alternative and Complementary Medicine	16	5	555-560	10.1089/acm.2009.0177	Eligible outcome collected but not reported
Bilici 2004	Bilici, Mustafa; YÄ±ldÄ±rÄ±m, Fatma; Kandil, Sema; BekaroÄŸlu, Mehmet; YÄ±ldÄ±rmÄ±ÅŸ, Sermet; DeÄŸer, Orhan; Ãœlgen, Metin; YÄ±ldÄ±ran, AliÅŸan; Aksu, Hatice	2004	Double-blind, placebo-controlled study of zinc sulfate in the treatment of attention deficit hyperactivity disorder	Background: The most commonly used medications for attention deficit hyperactivity disorder (ADHD) are the psychostimulants. There is, however, considerable awareness in alternative, nonstimulant therapies, because some patients respond poorly to stimulants or are unable to tolerate them. Some studies suggest that deficiency of zinc play a substantial role in the aetiopathogenesis of ADHD. Theref…	Progress in Neuro-Psychopharmacology and Biological Psychiatry	28	1	181-190	10.1016/j.pnpbp.2003.09.034	Eligible outcome collected but not reported
Cornu 2018	Cornu, Catherine; Mercier, Catherine; Ginhoux, Tiphanie; Masson, Sandrine; Mouchet, Julie; Nony, Patrice; Kassai, Behrouz; Laudy, ValÃ©rie; Berquin, Patrick; Franc, Nathalie; Le Heuzey, Marie-France; Desombre, Hugues; Revol, Olivier	2018	A double-blind placebo-controlled randomised trial of omega-3 supplementation in children with moderate ADHD symptoms	Clinical trials and inconclusive meta-analyses have investigated the effects of omega-3 supplements in children with Attention-Deficit Hyperactivity Disorder (ADHD). We performed a randomised placebo-controlled trial to evaluate the efficacy of omega-3 fatty acids.	European Child and Adolescent Psychiatry	27	3	377-384	10.1007/s00787-017-1058-z	Eligible outcome collected but not reported
Haslam 1984	Haslam, Robert H. A.; Dalby, J. Thomas; Rademaker, Alfred W.	1984	Effects of Megavitamin Therapy on Children with Attention Deficit Disorders	The effectiveness of a megavitamin regimen utilizing a two-stage trial in 41 subjects with attention deficit disorders was studied. Stage 1 was a 3-month clinical trial of vitamins (daily maximum: 3 g of niacinamide and ascorbic acid, 1.2 g of calcium pantothenate, and 0.6 g of pyridoxine). State 2 consisted of four, 6-week, double-blind repeated crossover periods. Twenty-nine per cent of the sub…	Pediatrics	74	1	103-111	10.1542/peds.74.1.103	Eligible outcome collected but not reported
Voigt 2014	Voigt, Robert G.; Mellon, Michael W.; Katusic, Slavica K.; Weaver, Amy L.; Matern, Dietrich; Mellon, Bryan; Jensen, Craig L.; Barbaresi, William J.	2014	Dietary Docosahexaenoic Acid Supplementation in Children With Autism	ABSTRACT Objective: The aim of the study was to determine whether docosahexaenoic acid (DHA) supplementation improves the behavior of children with autism. Methods: A group of 3- to 10-year-old children with autism were randomized in a double-blind fashion to receive a supplement containing 200 mg of DHA or a placebo for 6 months. The parents and the investigator completed the Clinical Global Imp…	Journal of Pediatric Gastroenterology and Nutrition	58	6	715-722	10.1097/MPG.0000000000000260	Eligible outcome collected but not reported
Starobrat-Hermelin 1997	Starobrat-Hermelin, B.; Kozielec, T.	1997	The effects of magnesium physiological supplementation on hyperactivity in children with attention deficit hyperactivity disorder (ADHD). Positive response to magnesium oral loading test	Children with ADHD are 'a group at risk' as far as their further emotional and social development and educational possibilities are concerned, and the consequences of the lack of an appropriate therapy appears to be serious. Some of these children do not respond to prevailing therapy methods. It is reported that dietetic factors can play a significant role in the etiology of ADHD syndrome, and ma…	Magnesium Research	10	2	149-156		Eligible outcome collected but not reported
ter Maat-Wytsma 1990	ter Maat-Wytsma, J; Van den Berg, G. B; Molenaar, P. C	1990	The effect of vitamin B3 on children with behavioural deficits.	Studied the effect of vitamin B3 on tryptophan malabsorption and serotonin-related behavior. Human Ss: Four male and female Dutch preschool and school-age children (aged 4.6-6.2 yrs) (behavior disorders). Two experimental and 2 control Ss were monitored in a double-blind time-series experiment for 8 wks. After a baseline of behavioral parameters was established, experimental Ss received vitamin B…	Tijdschrift voor Psychiatrie	32	10	705-711		Foreign language
Nogovitsina 2006	Nogovitsina, O R; Levitina, E V	2006	[Effect of MAGNE-B6 on the clinical and biochemical manifestations of the syndrome of attention deficit and hyperactivity in children].	MAGNE-B6 was used for the therapy of a group of 31 children aged from 6 to 12 with attention deficiency and hyperactivity syndrome. The control group included 20 children with similar manifestations of the same pathology, which received a polyvitamin complex. The efficacy of therapy was assessed in the 30th day with the aid of a complex clinical-neuropsychological and biochemical investigations. …	Eksperimental'naia i klinicheskaia farmakologiia	69	1	1974-07-01		Foreign language
Raine 2024	Raine, Adrian; Gur, Ruben C; Gur, Raquel E; Richmond, Therese S; Hibbeln, Joseph; Liu, Jianghong	2024	Omega-3 Supplementation Reduces Schizotypal Personality in Children: A Randomized Controlled Trial.	BACKGROUND AND HYPOTHESIS: Based on a childhood intervention from ages 3 to 5 years that included additional fish consumption and which resulted in reduced schizotypal personality at age 23, we had previously hypothesized that omega-3 could reduce schizotypy. The current study tests the hypothesis that omega-3 supplementation reduces schizotypy in children., STUDY DESIGN: In this intention-to-tre…	Schizophrenia bulletin		udh, 0236760		https://dx.doi.org/10.1093/schbul/sbae009	No eligible outcome data collected
Grimaldi 2018	Grimaldi, Roberta; Gibson, Glenn R; Vulevic, Jelena; Giallourou, Natasa; Castro-Mejia, Josue L; Hansen, Lars H; Leigh Gibson, E; Nielsen, Dennis S; Costabile, Adele	2018	A prebiotic intervention study in children with autism spectrum disorders (ASDs).	BACKGROUND: Different dietary approaches, such as gluten and casein free diets, or the use of probiotics and prebiotics have been suggested in autistic spectrum disorders in order to reduce gastrointestinal (GI) disturbances. GI symptoms are of particular interest in this population due to prevalence and correlation with the severity of behavioural traits. Nowadays, there is lack of strong eviden…	Microbiome	6	1	133	https://dx.doi.org/10.1186/s40168-018-0523-3	No eligible outcome data collected
Hansen 2015	Hansen, Anita L; Dahl, Lisbeth; Olson, Gina; Thornton, David; Grung, Bjorn; Thayer, Julian F	2015	A long-term fatty fish intervention improved executive function in inpatients with antisocial traits and a history of alcohol and drug abuse.	The aim of the present study was to investigate the effects of fatty fish consumption on cognitive functioning in a group of inpatients characterized by antisocial behavior. Eighty-three male forensic inpatients participated in this study. Participants were randomly assigned into a Fish or a Control group (e.g., meat, chicken, pork). One decision-making task, the Iowa Gambling Task (IGT), and one…	Scandinavian journal of psychology	56	5	467-74	https://dx.doi.org/10.1111/sjop.12229	No eligible outcome data collected
Amminger 2013	Amminger, G Paul; Chanen, Andrew M; Ohmann, Susanne; Klier, Claudia M; Mossaheb, Nilufar; Bechdolf, Andreas; Nelson, Barnaby; Thompson, Andrew; McGorry, Patrick D; Yung, Alison R; Schafer, Miriam R	2013	Omega-3 fatty acid supplementation in adolescents with borderline personality disorder and ultra-high risk criteria for psychosis: a post hoc subgroup analysis of a double-blind, randomized controlled trial.	OBJECTIVE: To investigate whether long-chain omega-3 (n-3) polyunsaturated fatty acids (PUFAs) improve functioning and psychiatric symptoms in young people with borderline personality disorder (BPD) who also meet ultra-high risk criteria for psychosis., METHODS: We conducted a post hoc subgroup analysis of a double-blind, randomized controlled trial. Fifteen adolescents with BPD (mean age 16.2 ye…	Canadian journal of psychiatry. Revue canadienne de psychiatrie	58	7	402-8		No eligible outcome data collected
Mossaheb 2013	Mossaheb, Nilufar; Schafer, Miriam R; Schlogelhofer, Monika; Klier, Claudia M; Cotton, Susan M; McGorry, Patrick D; Amminger, G Paul	2013	Effect of omega-3 fatty acids for indicated prevention of young patients at risk for psychosis: when do they begin to be effective?.	The results of a recent double-blind, randomized, placebo-controlled trial performed in 81 young patients at ultra-high risk for psychosis indicated that a 12-week intervention of 1.2g/day of omega-3 polyunsaturated fatty acids (PUFA) significantly reduced the risk of transition to psychosis and improved positive, negative and general symptoms as well as functioning. The aim of this post-hoc anal…	Schizophrenia research	148	2024-01-03	163-7	https://dx.doi.org/10.1016/j.schres.2013.05.027	No eligible outcome data collected
Mehl-Madrona 2010	Mehl-Madrona, Lewis; Leung, Brenda; Kennedy, Carla; Paul, Sarah; Kaplan, Bonnie J	2010	Micronutrients versus standard medication management in autism: a naturalistic case-control study.	Autism spectrum disorder (ASD) is often accompanied by self-injurious behavior (SIB), aggression, and tantrums, symptoms that have reportedly improved with micronutrient (vitamins and minerals) treatment. The current study took advantage of naturally occurring differences in parental preferences for treatment approaches. The micronutrient group asked for treatment without pharmaceuticals (n = 44,…	Journal of child and adolescent psychopharmacology	20	2	95-103	https://dx.doi.org/10.1089/cap.2009.0011	No eligible outcome data collected
Amminger 2007	Amminger, G Paul; Berger, Gregor E; Schafer, Miriam R; Klier, Claudia; Friedrich, Max H; Feucht, Martha	2007	Omega-3 fatty acids supplementation in children with autism: a double-blind randomized, placebo-controlled pilot study.	BACKGROUND: There is increasing evidence that fatty acid deficiencies or imbalances may contribute to childhood neurodevelopmental disorders., METHODS: We conducted a randomized, double-blind, placebo-controlled 6-week pilot trial investigating the effects of 1.5 g/d of omega-3 fatty acids (.84 g/d eicosapentaenoic acid, .7 g/d docosahexaenoic acid) supplementation in 13 children (aged 5 to 17 ye…	Biological psychiatry	61	4	551-3		No eligible outcome data collected
Nogay 2021	Nogay, Nalan Hakime; Walton, Jennifer; Roberts, Kristen M; Nahikian-Nelms, Marcia; Witwer, Andrea N	2021	The effect of the low FODMAP diet on gastrointestinal symptoms, behavioral problems and nutrient intake in children with autism spectrum disorder: A randomized controlled pilot trial.	Some research suggests that GI symptoms seen in children with ASD may relate to behavior problems. The objective of this pilot study was to assess the effect of the low fermentable oligosaccharides, disaccharides, monosaccharides, and polyols (FODMAP) diet on GI and behavioral problems in children with ASD. At follow-up, the low FODMAP diet group had significant relief in some GI problems compare…	Journal of Autism and Developmental Disorders	51	8	2800-2811	https://dx.doi.org/10.1007/s10803-020-04717-8	No eligible outcome data collected
Lai 2021	Lai X.; Zhang Q.; Zhu J.; Yang T.; Guo M.; Li Q.; Liu H.; Wu Q.-H.; Chen J.; Li T.-Y.	2021	A weekly vitamin A supplementary program alleviates social impairment in Chinese children with autism spectrum disorders and vitamin A deficiency	Background: Children in China with Autism Spectrum Disorders (ASD) are prone to vitamin A deficiency (VAD). The present study compared two vitamin A supplements (VAS) in two groups of children with ASD and VAD to explore a better VAS program for children with ASD. Method(s): A total of 138 3-8-year-old children with ASD (118 males and 20 females) were enrolled in this 6-month study. Of these 138 …	European Journal of Clinical Nutrition	75	7	1118-1125	https://dx.doi.org/10.1038/s41430-020-00827-9	No eligible outcome data collected
Mazahery 2019	Mazahery H.; Conlon C.A.; Beck K.L.; Mugridge O.; Kruger M.C.; Stonehouse W.; Camargo C.A.; Meyer B.J.; Jones B.; von Hurst P.R.	2019	A randomised controlled trial of vitamin D and omega-3 long chain polyunsaturated fatty acids in the treatment of irritability and hyperactivity among children with autism spectrum disorder	Irritability and hyperactivity are common in children with Autism Spectrum Disorder (ASD). Because pharmacological treatments may have adverse effects, and despite limited evidence, caregivers/parents often use dietary supplements such as vitamin D and omega-3 fatty acids to address these behavioural symptoms. As a secondary objective of the VIDOMA (Vitamin D and Omega-3 in ASD) trial, we evaluat…	Journal of Steroid Biochemistry and Molecular Biology	187	(Mazahery, Conlon, Beck, Mugridge, Kruger, von Hurst) College of Health, Massey University, New Zealand(Stonehouse) Commonwealth Scientific Industrial Research Organisation, Food and Nutrition Flagship, Australia(Camargo) Department of Emergency Medicine,	2024-09-16	https://dx.doi.org/10.1016/j.jsbmb.2018.10.017	No eligible outcome data collected
Amminger 2018	Amminger G.P.; Nelson B.; Yuen H.P.; Markulev C.; Schafer M.R.; Schlogelhofer M.; Mossaheb N.; Smesny S.; Hickie I.; Berger G.; Chen E.; De Haan L.; Nieman D.H.; Nordentoft M.; Riecher-Rossler A.; Verma S.; Berger M.; Thompson A.; Yung A.; McGorry P.D.	2018	Neurapro revisited: Increases in long-chain omega-3 fatty acids improve functional and symptomatic outcomes in ultrahigh risk patients	Background: The NEURAPRO multicentre randomised controlled trial (RCT) of long-chain polyunsaturated omega-3 fatty acids (omega-3 PUFAs) ('fish oil') in combination with high-quality psychosocial intervention (cognitive behavioural case management [CBCM]) vs. placebo in combination with CBCM in young people at ultrahigh risk (UHR) of psychosis showed that the group allocated to fish oil had no cl…	Schizophrenia Bulletin	44	Supplement 1	S228	https://dx.doi.org/10.1093/schbul/sby017.556	No eligible outcome data collected
Adams 2011	Adams J.B.; Audhya T.; McDonough-Means S.; Rubin R.A.; Quig D.; Geis E.; Gehn E.; Loresto M.; Mitchell J.; Atwood S.; Barnhouse S.; Lee W.	2011	Effect of a vitamin/mineral supplement on children and adults with autism	Background: Vitamin/mineral supplements are among the most commonly used treatments for autism, but the research on their use for treating autism has been limited. Method(s): This study is a randomized, double-blind, placebo-controlled three month vitamin/mineral treatment study. The study involved 141 children and adults with autism, and pre and post symptoms of autism were assessed. None of the…	BMC Pediatrics	11	(Adams, Geis, Gehn, Loresto, Atwood, Barnhouse, Lee) Autism/Asperger's Research Program, Arizona State University, Tempe, AZ, United States(Audhya) Health Diagnostics and Research Institute, South Amboy, NJ, United States(McDonough-Means) Integrative Deve	111	https://dx.doi.org/10.1186/1471-2431-11-111	No eligible outcome data collected
Raz 2009	Raz R.; Carasso R.L.; Yehuda S.	2009	The influence of short-chain essential fatty acids on children with attention-deficit/hyperactivity disorder: A double-blind placebo-controlled study	Essential fatty acids (EFA) are needed for normal sensory, cognitive, and motor function. The EFA blood profile seems to be different in children with attention-deficit/hyperactivity disorder (ADHD) as compared to matched controls. Previous open EFA supplementation trials were successful in demonstrating significant therapeutic effects in this population, whereas most of the randomized controlled…	Journal of Child and Adolescent Psychopharmacology	19	2	167-177	https://dx.doi.org/10.1089/cap.2008.070	No eligible outcome data collected
Singh 2014	Singh, K.; Connors, S.L.; Macklin, E.A.; Smith, K.D.; Fahey, J.W.; Talalay, P.; Zimmerman, A.W.	2014	Sulforaphane treatment of autism spectrum disorder (ASD)	Autism spectrum disorder (ASD), characterized by both impaired communication and social interaction, and by stereotypic behavior, affects about 1 in 68, predominantly males. The medico-economic burdens of ASD are enormous, and no recognized treatment targets the core features of ASD. In a placebo-controlled, double-blind, randomized trial, young men (aged 13-27) with moderate to severe ASD receiv…	Proceedings of the National Academy of Sciences of the United States of America	111	43	15550-15555	10.1073/pnas.1416940111	No eligible outcome data collected
Schmidt 1997	Schmidt, M.H.	1997	Does oligoantigenic diet influence hyperactive/ conduct-disordered children - A controlled trial	A crossover 'placebo'controlled, double-blind design was used to examine the effectiveness of an oligoantigenic diet in 49 children with hyperactive/disruptive behavior disorder. Effects of diet were compared with those yielded by stimulant medication (methylphenidate). The study was conducted in an inpatient unit at the Department of Child and Adolescent Psychiatry, Central Institute of Mental H…	European Child and Adolescent Psychiatry	6	2	88-95	10.1007/bf00566671	No eligible outcome data collected
Buydens-Branchey 2008	Buydens-Branchey, L; Branchey, M	2008	Long-chain n-3 polyunsaturated fatty acids decrease feelings of anger in substance abusers	It has been suggested that low levels of nâ€3 polyunsaturated fatty acids (PUFAs) play a role in the pathophysiology of some psychiatric disorders. In light of the existence of strong associations between highâ€frequency and highâ€severity aggressive behaviors and substance use disorders and of our observation that substance abusers have poor dietary habits, the possibility that the administra…		157	1â€3	95â€104	10.1016/j.psychres.2007.01.004	No eligible outcome data collected
Mazahery 2016	Mazahery H.; Conlon C.; Beck K.L.; Kruger M.C.; Stonehouse W.; Camargo C.A.; Meyer B.J.; Tsang B.; Mugridge O.; von Hurst P.R.	2016	Vitamin D and omega-3 fatty acid supplements in children with autism spectrum disorder: A study protocol for a factorial randomised, double-blind, placebo-controlled trial	Background: There is strong mechanistic evidence to suggest that vitamin D and omega-3 long chain polyunsaturated fatty acids (n-3 LCPUFAs), specifically docosahexaenoic acid (DHA), have the potential to significantly improve the symptoms of autism spectrum disorder (ASD). However, there are no trials that have measured the effect of both vitamin D and n-3 LCPUFA supplementation on autism severit…	Trials	17	1	295	https://dx.doi.org/10.1186/s13063-016-1428-8	No eligible outcome data collected
NCT00889538 2009	NCT00889538,	2009	Study of Glutathione, Vitamin C and Cysteine in Children With Autism and Severe Behavior Problems	This is a prospective, single center, doubleâ€blind, randomized pilot study in children and adolescents with autism and severe behavior disorders. All subjects will undergo initial screening procedures to determine eligibility. They will then be randomized to either 8 weeks of placebo or 8 weeks of glutathione or glutathione, vitamin C and Nâ€acetylcysteine. They will receive intravenous treatm…						No eligible outcome data collected
ACTRN12617000156381 2017	ACTRN12617000156381,	2017	An examination of the effects of curcumin for the treatment of attention and impulsivity problems in children and adolescents	INTERVENTION: Candies containing curcumin (500mg) of a proprietary blend of curcumin (BCMâ€95 'Registered Trademark') will be consumed twice daily for 8 weeks by children presenting with significant attentional problems. Adherence to supplementation intake will be monitored through pill return and count. In this crossover trial, there is no washout period between treatment arms. CONDITION: Atten…						No eligible outcome data collected
Gross 1987	Gross, Mortimer D; Tofanelli, Ruth A; Butzirus, Sharyl M; Snodgrass, Earl W	1987	The effect of diets rich in and free from additives on the behavior of children with hyperkinetic and learning disorders.	39 11-17 yr olds in a summer camp were given the Feingold Diet, which eliminates artificial additives and salicylate-containing foods, for 1 wk, followed by administration for 1 wk of food containing those ingredients. The Ss' behavior was monitored by videotape for 4-min intervals at mealtime. All Ss were classified by public school psychologists as having moderate to severe learning disorders; …	Journal of the American Academy of Child & Adolescent Psychiatry	26	1	53-55	https://dx.doi.org/10.1097/00004583-198701000-00011	No eligible outcome data collected
ISRCTN17723526 2015	ISRCTN17723526,	2015	The effectiveness and cost effectiveness of treatment by homeopaths or nutritional therapists in addition to usual care for children with attention deficit hyperactivity disorder (ADHD)	INTERVENTION: Current interventions as of 05/08/2015: 1. Individualised treatment provided by homeopaths in addition to usual care 2. Individualised treatment by nutritional therapists in addition to usual care 3. Usual care (control) Previous interventions: 1. Individualised treatment provided by homeopaths in addition to usual care 2. Polyunsaturated fatty acids (EPA omegaâ€3 and GLA omegaâ€6…						No eligible outcome data collected
NCT02346773 2014	NCT02346773,	2014	Effects of Omega-3 Fatty Acids Supplementation on Brain and Behaviour in Healthy Children	Background It has been established that a safe environment, adequate stimulation, and parental care play a major role in brain development. An adequate diet is also critically important for brain development in growing children. It has been suggested that omegaâ€3 fatty acids are essential to human health as well as cognitive development. Omegaâ€3 acid is important during prenatal human brain d…						No eligible outcome data collected
Portnoy 2018	Portnoy, Jill; Raine, Adrian; Liu, Jianghong; Hibbeln, Joseph R	2018	Reductions of intimate partner violence resulting from supplementing children with omega-3 fatty acids: A randomized, double-blind, placebo-controlled, stratified, parallel-group trial.	Omega-3 supplementation has been found to reduce externalizing behavior in children. Reciprocal models of parent-child behavior suggest that improving child behavior could lead to improvements in parent behavior, however no study has examined whether omega-3 supplementation in children could reduce intimate partner violence or child maltreatment by their adult caregivers. In this randomized, doub…	Aggressive behavior		7502265		https://dx.doi.org/10.1002/ab.21769	No excess aggression in sample
Sandboge 2023	Sandboge, Samuel; Raikkonen, Katri; Lahti-Pulkkinen, Marius; Hauta-Alus, Helena; Holmlund-Suila, Elisa; Girchenko, Polina; Kajantie, Eero; Makitie, Outi; Andersson, Sture; Heinonen, Kati	2023	Effect of Vitamin D3 Supplementation in the First 2 Years of Life on Psychiatric Symptoms at Ages 6 to 8 Years: A Randomized Clinical Trial.	Importance: Vitamin D is associated with neurodevelopment, but causality, critical windows, and potentials for modification remain unknown., Objective: To determine the impact of high-dose (1200 IU) vs standard-dose (400 IU) vitamin D3 supplementation during the first 2 years on psychiatric symptoms at ages 6 to 8 years and whether the impact is different in children with lower vs higher maternal…	JAMA network open	6	5	e2314319	https://dx.doi.org/10.1001/jamanetworkopen.2023.14319	No excess aggression in sample
Thanhaeuser 2023	Thanhaeuser, Margarita; Steyrl, David; Fuiko, Renate; Brandstaetter, Sophia; Binder, Christoph; Thajer, Alexandra; Huber-Dangl, Mercedes; Haiden, Nadja; Berger, Angelika; Repa, Andreas	2023	A secondary Outcome Analysis of a Randomized Trial Using a Mixed Lipid Emulsion Containing Fish Oil in Infants with Extremely Low Birth Weight: Cognitive and Behavioral Outcome at Preschool Age.	OBJECTIVE: To evaluate the impact of a parenteral lipid emulsion containing fish oil compared with a soybean oil based-lipid emulsion on the cognitive outcome and behavior of preschool children with extremely low birth weight., STUDY DESIGN: This was a retrospective secondary outcome analysis of a randomized controlled trial performed between June 2012 and June 2015. Infants with extremely low bi…	The Journal of pediatrics	254	jlz, 0375410	68-74.e3	https://dx.doi.org/10.1016/j.jpeds.2022.10.014	No excess aggression in sample
Raine 2021	Raine, Adrian; Fung, Annis Lai Chu; Gao, Yu; Lee, Tatia M C	2021	Omega-3 supplementation, child antisocial behavior, and psychopathic personality: a randomized, double-blind, placebo-controlled, stratified, parallel group trial.	While some RCTs have observed efficacy for omega-3 supplementation in reducing antisocial behavior, the role of psychopathic personality and gender in moderating treatment outcome has not been examined. This study examines whether omega-3 supplementation reduces antisocial behavior, and whether any treatment effects are a function of gender and psychopathy. Three hundred and twenty-four schoolchi…	European child & adolescent psychiatry	30	2	303-312	https://dx.doi.org/10.1007/s00787-020-01513-8	No excess aggression in sample
Teisen 2020	Teisen, Marie N; Vuholm, Stine; Niclasen, Janni; Aristizabal-Henao, Juan J; Stark, Ken D; Geertsen, Svend S; Damsgaard, Camilla T; Lauritzen, Lotte	2020	Effects of oily fish intake on cognitive and socioemotional function in healthy 8-9-year-old children: the FiSK Junior randomized trial.	BACKGROUND: Long-chain n-3 PUFAs (n-3 LCPUFAs) accrete in the brain during childhood and affect brain development. Randomized trials in children show inconsistent effects of n-3 LCPUFAs on cognitive and socioemotional function, and few have investigated effects of fish per se., OBJECTIVES: We aimed to investigate the effects of oily fish consumption on overall and domain-specific cognitive and so…	The American journal of clinical nutrition	112	1	74-83	https://dx.doi.org/10.1093/ajcn/nqaa050	No excess aggression in sample
Nieto-Ruiz 2020	Nieto-Ruiz, Ana; Dieguez, Estefania; Sepulveda-Valbuena, Natalia; Herrmann, Florian; Cerdo, Tomas; Lopez-Torrecillas, Francisca; De-Castellar, Roser; Jimenez, Jesus; Perez-Garcia, Miguel; Miranda, Maria T; Catena, Andres; Garcia-Santos, Jose A; Bermudez, Mercedes G; Campoy, Cristina	2020	The Effects of an Infant Formula Enriched with Milk Fat Globule Membrane, Long-Chain Polyunsaturated Fatty Acids and Synbiotics on Child Behavior up to 2.5 Years Old: The COGNIS Study.	Although early life nutrition influences brain development and mental health, the long-term effects of supplemented infant formula on children's behavior remain unclear. We analyzed the effects of a bioactive nutrients-enriched-infant formula on children's behavior up to 2.5 years, compared to a standard infant formula or breastfeeding. Current analysis involved 70 children who were fed a standar…	Nutrients	12	12		https://dx.doi.org/10.3390/nu12123825	No excess aggression in sample
Montgomery 2018	Montgomery, Paul; Spreckelsen, Thees F; Burton, Alice; Burton, Jennifer R; Richardson, Alexandra J	2018	Docosahexaenoic acid for reading, working memory and behavior in UK children aged 7-9: A randomized controlled trial for replication (the DOLAB II study).	BACKGROUND: Omega-3 fatty acids are central to brain-development of children. Evidence from clinical trials and systematic reviews demonstrates the potential of long-chain Omega-3 supplementation for learning and behavior. However, findings are inconclusive and in need of robust replication studies since such work is lacking., OBJECTIVES: Replication of the 2012 DOLAB 1 study findings that a diet…	PloS one	13	2	e0192909	https://dx.doi.org/10.1371/journal.pone.0192909	No excess aggression in sample
Doom 2018	Doom, Jenalee R; Richards, Blair; Caballero, Gabriela; Delva, Jorge; Gahagan, Sheila; Lozoff, Betsy	2018	Infant Iron Deficiency and Iron Supplementation Predict Adolescent Internalizing, Externalizing, and Social Problems.	OBJECTIVE: To evaluate associations between iron supplementation and iron deficiency in infancy and internalizing, externalizing, and social problems in adolescence., STUDY DESIGN: The study is a follow-up of infants as adolescents from working-class communities around Santiago, Chile who participated in a preventive trial of iron supplementation at 6 months of age. Inclusionary criteria included…	The Journal of pediatrics	195	jlz, 0375410	199-205.e2	https://dx.doi.org/10.1016/j.jpeds.2017.12.008	No excess aggression in sample
Begue 2018	Begue, Laurent; Zaalberg, Ap; Shankland, Rebecca; Duke, Aaron; Jacquet, Julie; Kaliman, Perla; Pennel, Lucie; Chanove, Marc; Arvers, Philippe; Bushman, Brad J	2018	Omega-3 supplements reduce self-reported physical aggression in healthy adults.	There is emerging evidence that Omega-3 polyunsaturated fatty acids (PUFA) supplements can decrease aggression. However, experimental studies with adults from non-specific populations are scarce. We hypothesized that Omega-3 supplements would decrease self-reported aggression among non-clinical participants. In a double-blind randomized trial, two groups of participants (N = 194) aged 18-45 from …	Psychiatry research	261	qc4, 7911385	307-311	https://dx.doi.org/10.1016/j.psychres.2017.12.038	No excess aggression in sample
Berglund 2018	Berglund, Staffan K; Chmielewska, Anna; Starnberg, Josefine; Westrup, Bjorn; Hagglof, Bruno; Norman, Mikael; Domellof, Magnus	2018	Effects of iron supplementation of low-birth-weight infants on cognition and behavior at 7 years: a randomized controlled trial.	BackgroundLow-birth-weight infants (LBW) are at an increased risk of iron deficiency that has been associated with impaired neurodevelopment. We hypothesized that iron supplementation of LBW infants improves cognitive scores and reduces behavioral problems until school age. Methods We randomized 285 marginally LBW (2,000-2,500 g) infants to receive 0, 1, or 2 mg/kg/day of iron supplements from 6 …	Pediatric research	83	2024-01-01	111-118	https://dx.doi.org/10.1038/pr.2017.235	No excess aggression in sample
Tammam 2016	Tammam, Jonathan D; Steinsaltz, David; Bester, D W; Semb-Andenaes, Turid; Stein, John F	2016	A randomised double-blind placebo-controlled trial investigating the behavioural effects of vitamin, mineral and n-3 fatty acid supplementation in typically developing adolescent schoolchildren.	Nutrient deficiencies have been implicated in anti-social behaviour in schoolchildren; hence, correcting them may improve sociability. We therefore tested the effects of vitamin, mineral and n-3 supplementation on behaviour in a 12-week double-blind randomised placebo-controlled trial in typically developing UK adolescents aged 13-16 years (n 196). Changes in erythrocyte n-3 and 6 fatty acids and…	The British journal of nutrition	115	2	361-73	https://dx.doi.org/10.1017/S0007114515004390	No excess aggression in sample
Long 2013	Long, Sara-Jayne; Benton, David	2013	A double-blind trial of the effect of docosahexaenoic acid and vitamin and mineral supplementation on aggression, impulsivity, and stress.	OBJECTIVES: Although a series of well-designed studies have reported that supplementation with vitamins/minerals and omega-3 fatty acids reduces the incidence of aggressive behavior, to date, the relative contribution and interaction between these nutrients has not been examined. The aim was therefore to consider the relative contribution of supplementation with multivitamins/minerals and/or doco…	Human psychopharmacology	28	3	238-47	https://dx.doi.org/10.1002/hup.2313	No excess aggression in sample
DiGirolamo 2010	DiGirolamo, Ann M; Ramirez-Zea, Manuel; Wang, Meng; Flores-Ayala, Rafael; Martorell, Reynaldo; Neufeld, Lynnette M; Ramakrishnan, Usha; Sellen, Daniel; Black, Maureen M; Stein, Aryeh D	2010	Randomized trial of the effect of zinc supplementation on the mental health of school-age children in Guatemala.	BACKGROUND: Rates of mental illness in children are increasing throughout the world. Observational studies of depression, anxiety, and attention-deficit hyperactivity disorder suggest that zinc is an alternative treatment., OBJECTIVE: We examined the effect of zinc supplementation on the mental health of school-age children in Guatemala., DESIGN: From January to October 2006, we conducted a 6-mo …	The American journal of clinical nutrition	92	5	1241-50	https://dx.doi.org/10.3945/ajcn.2010.29686	No excess aggression in sample
Hamazaki 1998	Hamazaki, T; Sawazaki, S; Nagao, Y; Kuwamori, T; Yazawa, K; Mizushima, Y; Kobayashi, M	1998	Docosahexaenoic acid does not affect aggression of normal volunteers under nonstressful conditions. A randomized, placebo-controlled, double-blind study.	We previously found that docosahexaenoic acid (DHA) intake prevents aggression enhancement at times of mental stress. In the present study we investigated changes in aggression under nonstressful conditions. Forty-six students of two universities took either DHA-rich fish oil capsules containing 1.5 g DHA (DHA group: 13 males and 9 females) or control oil capsules containing 97% soybean oil plus …	Lipids	33	7	663-7		No excess aggression in sample
Hamazaki 1996	Hamazaki, T; Sawazaki, S; Itomura, M; Asaoka, E; Nagao, Y; Nishimura, N; Yazawa, K; Kuwamori, T; Kobayashi, M	1996	The effect of docosahexaenoic acid on aggression in young adults. A placebo-controlled double-blind study.	41 students took either docosahexaenoic acid (DHA)-rich oil capsules containing 1.5-1.8 grams DHA/day (17 females and 5 males) or control oil capsules containing 97% soybean oil plus 3% fish oil (12 females and 7 males) for 3 mo in a double-blind fashion. They took a psychological test (P-F Study) and Stroop and dementia-detecting tests at the start and end of the study. The present study started…	The Journal of clinical investigation	97	4	1129-33		No excess aggression in sample
Denson 2010	Denson, Thomas F; von Hippel, William; Kemp, Richard I; Teo, Lydia S	2010	Glucose consumption decreases impulsive aggression in response to provocation in aggressive individuals.	Impaired executive control is implicated in aggression. Research suggests that the acute administration of glucose can improve executive control. In two experiments undergraduates completed a measure of trait aggression and consumed a glucose or placebo beverage before being given the chance to administer a blast of white noise to a fictitious participant. In Experiment 1, all participants were p…	Journal of Experimental Social Psychology	46	6	1023-1028	https://dx.doi.org/10.1016/j.jesp.2010.05.023	No excess aggression in sample
Richardson 2002	Richardson, Alexandra J.; Puri, Basant K.	2002	A randomized double-blind, placebo-controlled study of the effects of supplementation with highly unsaturated fatty acids on ADHD-related symptoms in children with specific learning difficulties	(1) The authors tested the prediction that relative deficiencies in highly unsaturated fatty acids (HUFAs) may underlie some of the behavioral and learning problems associated with attention-deficit/hyperactivity disorder (ADHD) by studying the effects of HUFA supplementation on ADHD-related symptoms in children with specific learning difficulties (mainly dyslexia) who also showed ADHD features. …	Progress in Neuro-Psychopharmacology and Biological Psychiatry	26	2	233-239	https://doi.org/10.1016/S0278-5846(01)00254-8	No excess aggression in sample
Zhu 2022	Zhu Z.; Zhu Y.; Wang L.; Qi Q.; Andegiorgish A.; Elhoumed M.; Cheng Y.; Dibley M.; Zeng L.	2022	Association of Antenatal Micronutrient Supplementation With Adolescent Emotional and Behavioral Health: A 14-Year Follow-Up of a Double-Blind Randomized Controlled Trial	Objectives: To examine the impact of antenatal micronutrient supplementation on adolescent emotional and behavioral health, and to identify the modifying effect of household wealth. Method(s): We conducted a double-blind cluster-randomized trial of antenatal micronutrient supplementation in rural western China between 2002 and 2008. Pregnant women in every village were randomized to daily take on…	Current Developments in Nutrition	6	Supplement 1	731	https://dx.doi.org/10.1093/cdn/nzac061.115	No excess aggression in sample
Uckardes 2009	Uckardes, Yasemin; Ozmert, Elif N; Unal, Fatih; Yurdakok, Kadriye	2009	Effects of zinc supplementation on parent and teacher behaviour rating scores in low socioeconomic level Turkish primary school children.	OBJECTIVE: To determine the effect of zinc supplementation on behaviour in low-income school aged children., DESIGN: Double-blind randomized, placebo controlled trial., SETTING: Low-income district primary school in Turkey., PARTICIPANTS: Third grade students in the school. Among 252 students, 226 participated and 218 completed the study., INTERVENTION: Children in each class were randomized eith…	Acta paediatrica (Oslo, Norway : 1992)	98	4	731-6	https://dx.doi.org/10.1111/j.1651-2227.2008.01186.x	No excess aggression in sample
Richardson 2012	Richardson, Alexandra J.; Burton, Jennifer R.; Sewell, Richard P.; Spreckelsen, Thees F.; Montgomery, Paul	2012	Docosahexaenoic Acid for Reading, Cognition and Behavior in Children Aged 7â€“9 Years: A Randomized, Controlled Trial (The DOLAB Study)	Background Omega-3 fatty acids are dietary essentials, and the current low intakes in most modern developed countries are believed to contribute to a wide variety of physical and mental health problems. Evidence from clinical trials indicates that dietary supplementation with long-chain omega-3 may improve child behavior and learning, although most previous trials have involved children with neur…	PloS One	7	9	e43909	10.1371/journal.pone.0043909	No excess aggression in sample
Grung 2017	Grung, Bjorn; Sandvik, Asle M; Hjelle, Kay; Dahl, Lisbeth; Froyland, Livar; Nygard, Irene; Hansen, Anita L	2017	Linking vitamin D status, executive functioning and self-perceived mental health in adolescents through multivariate analysis: A randomized double-blind placebo control trial.	The aim of the present randomized double-blind placebo control trial was to investigate if vitamin D supplementation had an effect on vitamin D status, executive functioning and self-perceived mental health in a group of Norwegian adolescents during winter time. Fifty adolescents were randomly assigned into an intervention group (vitamin D pearls) or a control group (placebo pearls). Before (pre-…	Scandinavian journal of psychology	58	2	123-130	https://dx.doi.org/10.1111/sjop.12353	No excess aggression in sample
IRCT20091114002709N53 2020	IRCT20091114002709N53,	2020	The effect of Synbiotic on aggression	INTERVENTION: Intervention 1: Intervention group: intake of two daily synbiotic of Familact capsule (produced by Bioâ€Fermentation Company) for 2 months, each capsule being 500 mg containing 7 species of Lactobacillus casei, Lactobacillus acidophilus , Lactobacillus rhamnosus, Lactobacillus bulgaricus, Bifidobacterium breve, Bifidobacterium longum, Streptococcus thermophilus (109 CFU per capsule…						No excess aggression in sample
deBles 2022	de Bles, Nienke J; Rius-Ottenheim, Nathaly; Geleijnse, Johanna M; van de Rest, Ondine; Bogers, Jan P A M; Schat, Anke; Nijman, Henk L I; van den Berg, David; Joos, Lucas; van Strater, Annelies; de Ridder, Tine; Stolker, Joost J; van den Hout, Wilbert B; van Hemert, Albert M; Giltay, Erik J	2022	Effects of multivitamin, mineral and n-3 polyunsaturated fatty acid supplementation on aggression among long-stay psychiatric in-patients: randomised clinical trial.	BACKGROUND: Aggression and violent incidents are a major concern in psychiatric in-patient care. Nutritional supplementation has been found to reduce aggressive incidents and rule violations in forensic populations and children with behavioural problems., AIMS: To assess whether multivitamin, mineral and n-3 polyunsaturated fatty acid supplementation would reduce the number of aggressive incident…	BJPsych open	8	2	e42	https://dx.doi.org/10.1192/bjo.2022.8	Non-eligible age group
Cortie 2020	Cortie, Colin H; Byrne, Mitchell K; Collier, Carole; Parletta, Natalie; Crawford, Donna; Winberg, Pia C; Webster, David; Chapman, Karen; Thomas, Gayle; Dally, Jean; Batterham, Marijka; Martin, Anne Marie; Grant, Luke; Meyer, Barbara J	2020	The Effect of Dietary Supplementation on Aggressive Behaviour in Australian Adult Male Prisoners: A Feasibility and Pilot Study for a Randomised, Double Blind Placebo Controlled Trial.	This study aimed to assess the feasibility of conducting a nutrition trial in adult male prisoners. Adult male prisoners were recruited for a 16-week randomised control trial comparing the effect of ingestion of omega-3 long chain polyunsaturated fatty acids (n-3 LCPUFA) and multivitamin supplements versus placebo on aggressive behaviour. The baseline and post-intervention assessments from the pa…	Nutrients	12	9		https://dx.doi.org/10.3390/nu12092617	Non-eligible age group
Qiao 2018	Qiao, Yi; Mei, Yi; Han, Huiqin; Liu, FengJu; Yang, Xiao Min; Shao, Yang; Xie, Bin; Long, Bin	2018	Effects of Omega-3 in the treatment of violent schizophrenia patients.	OBJECTIVE: This study was designed to explore the relationship in between the daily consumption of fish oil (360mg DHA+540mg EPA), and reduction of symptoms and violent behavior among patients with schizophrenia., METHOD: Fifty inpatients meeting ICD-10 criteria for schizophrenia and scoring more than four of Modified Overt Aggression Scale (MOAS) with antipsychotics treatment were randomly assig…	Schizophrenia research	195	ayx, 8804207	283-285	https://dx.doi.org/10.1016/j.schres.2017.08.026	Non-eligible age group
DeBles 2022	De Bles N.; Rius-Ottenheim N.; Van Hemert A.; Giltay E.	2022	Multivitamin, mineral, and n-3 PUFA supplementation to reduce aggression among long-stay psychiatric inpatients: a randomized clinical trial	Introduction: Aggression and violent incidents are a major concern in psychiatric inpatient care. Nutritional supplementation was found to reduce aggressive incidents and rule violations in forensic populations and in children with behavioral problems. Objective(s): To assess whether multivitamin, mineral, and n-3 PUFA supplementation would reduce the number of aggressive incidents among long-sta…	European Psychiatry	65	Supplement 1	S196	https://dx.doi.org/10.1192/j.eurpsy.2022.515	Non-eligible age group
DeBles 2021	De Bles N.; Rius Ottenheim N.; Geleijnse J.; Van De Rest O.; Bogers J.; Van Den Hout W.; Van Hemert A.; Giltay E.	2021	Multivitamin, mineral and n-3 pufa supplementation to reduce aggression among chronically admitted psychiatric patients: A randomized clinical trial	Introduction: Aggression and violent incidents are a major concern in psychiatric inpatient care, potentially leading to physical and psychological consequences for both patients and staff. Nutritional supplementation was found to reduce aggressive incidents and rule violations in forensic populations and children with behavioural problems. Objective(s): To assess whether multivitamin, mineral an…	European Psychiatry	64	Supplement 1	S167	https://dx.doi.org/10.1192/j.eurpsy.2021.444	Non-eligible age group
Hallahan 2007	Hallahan B.; Hibbeln J.R.; Davis J.M.; Garland M.R.	2007	Omega-3 fatty acid supplementation in patients with recurrent self-harm: Single-centre double-blind randomised controlled trial	Background: Trials have demonstrated benefits of long-chain omega-3 essential fatty acid (n-3 EFA) supplementation in a variety of psychiatric disorders. Aim(s): To assess the efficacy of n-3 EFAs in improving psychological well-being in patients with recurrent self-harm. Method(s): Patients (n=49) presenting after an act of repeated self-harm were randomised to receive 1.2 g eicosapentaenoic aci…	British Journal of Psychiatry	190	FEB.	118-122	https://dx.doi.org/10.1192/bjp.bp.106.022707	Non-eligible age group
Miles 2018	Miles, Laura; Simpson, Melanie; Butler, Tony; Wood, Lisa G; Knight, Lee; Greenberg, David; Schofield, Peter	2018	Effect of omega-3 fatty acids on offending behavior in repeat violent offenders: A randomized controlled trial feasibility study	Evidence suggests that certain behavioral problems,_x000D_including a tendency towards impulsive-violence, might_x000D_arise in part as a consequence of a potentially correctable,_x000D_dietary imbalance of essential fatty acids in susceptible_x000D_individuals. This study aimed to determine the feasibility_x000D_of conducting a Randomized Controlled Trial (RCT) using_x000D_omega-3 polyunsaturate…	Journal of Psychiatry and Behavioral Sciences	1		#1002		Non-eligible age group
Bellino 2014	Bellino, S; Bozzatello, P; Rocca, G; Bogetto, F	2014	Efficacy of omega-3 fatty acids in the treatment of borderline personality disorder: A study of the association with valproic acid	Omega-3 fatty acids have received increasing interest due to their effects in stabilizing plasmatic membranes and regulating cell signaling. The efficacy of omega-3 fatty acids in psychiatric disorders, in particular mood disorders, has been studied. There have been two trials on eicosapentanoic acid (EPA) and docosahexanoic acid (DHA) in the treatment of borderline personality disorder (BPD). Th…	Journal of Psychopharmacology	28	2	125-132	10.1177/0269881113510072	Non-eligible age group
NCT02498106 2015	NCT02498106,	2015	Diet and Aggression: reducing Aggression Among Chronic Psychiatric Inpatients Through Dietary Supplementation	Aggressive incidents are highly prevalent among chronic psychiatric inpatients. Previous studies have demonstrated the potential of multivitaminâ€, mineralâ€, and nâ€3 fatty acids (nâ€3FA) supplementation to reduce aggression in adolescent and forensic populations. To test the hypothesis that multivitaminâ€, mineralâ€, and nâ€3FA supplementation reduces aggression among chronic psychiatric…						Non-eligible age group
Dodig-Curkovic 2009	Dodig-Curkovic, Katarina; Dovhanj, Jasna; Curkovic, Mario; Dodig-Radic, Josipa; Degmecic, Dunja	2009	[The role of zinc in the treatment of hyperactivity disorder in children].	Zinc is an essential cofactor of more than 100 enzymes, including metalloenzymes and metalloenzyme complexes, which are necessary in the metabolism of carbohydrates, fatty acids, proteins and nucleic acids. It is an important factor in the metabolism of neurotransmitters, prostaglandins, and for maintaining brain structure and function. Dopamine is one of the most important factors in the pathoph…	Acta medica Croatica : casopis Hravatske akademije medicinskih znanosti	63	4	307-13		Non-eligible design / article type
Khayyatzadeh 2019	Khayyatzadeh, Sayyed Saeid; Firouzi, Safieh; Askari, Maral; Mohammadi, Farzane; Nikbakht-Jam, Irandokht; Ghazimoradi, Maryam; Mohammadzadeh, Mohammad; Ferns, Gordon A; Ghayour-Mobarhan, Majid	2019	Dietary intake of carotenoids and fiber is inversely associated with aggression score in adolescent girls.	BACKGROUND: Violence and aggression are considered to be important public health issues. There is limited data on the association between dietary intake and aggression score., AIM: We aimed to examine the relationship between the dietary intake and aggressive behavior in Iranian adolescent girls., METHODS: The study was carried out among 670 girls aged 12-18 years. A valid and reliable food frequ…	Nutrition and health	25	3	203-208	https://dx.doi.org/10.1177/0260106019844689	Non-eligible design / article type
Khayyatzadeh 2018	Khayyatzadeh, Sayyed Saeid; Mehramiz, Mehraneh; Mirmousavi, Seyed Jamal; Mazidi, Mohsen; Ziaee, Amirhosein; Kazemi-Bajestani, Seyyed Mohammad Reza; Ferns, Gordon A; Moharreri, Fatemeh; Ghayour-Mobarhan, Majid	2018	Adherence to a Dash-style diet in relation to depression and aggression in adolescent girls.	The aim of this study was to assess adherence to the Dietary Approach to Stop Hypertension (DASH) dietary pattern in relation to depression and aggression in adolescent girls. The study was carried out among 580 girls aged between 12 and 18 years of age. DASH scores were determined according to the method of Fung et al. A Persian version of the Beck Depression Inventory and Buss-Perry questionnai…	Psychiatry research	259	qc4, 7911385	104-109	https://dx.doi.org/10.1016/j.psychres.2017.09.075	Non-eligible design / article type
Hambly 2017	Hambly, Jessica L; Francis, Kelly; Khan, Sohil; Gibbons, Kristen S; Walsh, William J; Lambert, Brett; Testa, Chris; Haywood, Alison	2017	Micronutrient Therapy for Violent and Aggressive Male Youth: An Open-Label Trial.	OBJECTIVES: Pharmacotherapy for problematic aggressive and violent behavior disorders in male children and adolescents is associated with significant adverse events. Treatments with more acceptable risk-benefit ratios are critically needed. Micronutrient intervention will be investigated as an alternative to bridge the therapeutic gap in the management of these behaviors., METHODS: Males aged 4-1…	Journal of child and adolescent psychopharmacology	27	9	823-832	https://dx.doi.org/10.1089/cap.2016.0199	Non-eligible design / article type
Gordon 2015	Gordon, Heather A; Rucklidge, Julia J; Blampied, Neville M; Johnstone, Jeanette M	2015	Clinically Significant Symptom Reduction in Children with Attention-Deficit/Hyperactivity Disorder Treated with Micronutrients: An Open-Label Reversal Design Study.	OBJECTIVE: The purpose of this study was to investigate the clinical effect and safety of a broad spectrum, 36 ingredient micronutrient (vitamins and minerals) in treating children with attention-deficit/hyperactivity disorder (ADHD)., METHODS: This open-label, on-off-on-off (reversal design) study followed 14 participants (8-12 years of age) with ADHD, diagnosed using standardized instruments, f…	Journal of child and adolescent psychopharmacology	25	10	783-98	https://dx.doi.org/10.1089/cap.2015.0105	Non-eligible design / article type
Kaplan 2015	Kaplan, Bonnie J; Hilbert, Paula; Tsatsko, Ekaterina	2015	Micronutrient treatment for children with emotional and behavioral dysregulation: a case series.	INTRODUCTION: In clinical studies of adults and children, broad-spectrum micronutrients (minerals and vitamins) have proven beneficial for improving mood regulation and attention. We report here pilot work whose primary objective was to evaluate the feasibility of studying micronutrient treatment in school-aged children with emotional and behavioral problems. Issues examined included feasibility …	Journal of medical case reports	9	101293382	240	https://dx.doi.org/10.1186/s13256-015-0735-0	Non-eligible design / article type
Gow 2014	Gow, Rachel V; Hibbeln, Joseph R	2014	Omega-3 fatty acid and nutrient deficits in adverse neurodevelopment and childhood behaviors.	Nutritional insufficiencies of omega-3 highly unsaturated fatty acids (HUFAs) may have adverse effects on brain development and neurodevelopmental outcomes. A recent meta-analysis reported a small to modest effect size for the efficacy of omega-3 in youth. Several controlled trials of omega-3 HUFAs combined with micronutrients show sizable reductions in aggressive, antisocial, and violent behavio…	Child and adolescent psychiatric clinics of North America	23	3	555-90	https://dx.doi.org/10.1016/j.chc.2014.02.002	Non-eligible design / article type
Popper 2014	Popper, Charles W	2014	Single-micronutrient and broad-spectrum micronutrient approaches for treating mood disorders in youth and adults.	Several different vitamins and minerals appear to be effective augmenting agents for mood-modifying drugs, but are not potent monotherapies in themselves for treating psychiatric disorders. In contrast, broad-spectrum micronutrient interventions appear in early trials to be as effective as psychiatric medications with fewer adverse effects for treating mood disorders, ADHD, aggressivity, and misc…	Child and adolescent psychiatric clinics of North America	23	3	591-672	https://dx.doi.org/10.1016/j.chc.2014.04.001	Non-eligible design / article type
Gesch 2013	Gesch, Bernard	2013	Adolescence: Does good nutrition = good behaviour?.	Adolescence is often associated with exploring boundaries, rapid growth, hormones and pimples. A stable feature of this turbulent age is that these young people are highly over-represented in the criminal justice system. Adolescents account for disproportionate proportion of police-recorded crimes, and this seems to be a cross-cultural phenomenon. Furthermore, disaffected young people often have …	Nutrition and health	22	1	55-65		Non-eligible design / article type
Oddy 2009	Oddy, Wendy H; Robinson, Monique; Ambrosini, Gina L; O'Sullivan, Therese A; de Klerk, Nicholas H; Beilin, Lawrence J; Silburn, Sven R; Zubrick, Stephen R; Stanley, Fiona J	2009	The association between dietary patterns and mental health in early adolescence.	OBJECTIVE: To investigate the associations between dietary patterns and mental health in early adolescence., METHOD: The Western Australian Pregnancy Cohort (Raine) Study is a prospective study of 2900 pregnancies recruited from 1989-1992. At 14 years of age (2003-2006; n=1324), the Child Behaviour Checklist (CBCL) was used to assess behaviour (characterising mental health status), with higher sc…	Preventive medicine	49	1	39-44	https://dx.doi.org/10.1016/j.ypmed.2009.05.009	Non-eligible design / article type
Mousain-Bosc 2006	Mousain-Bosc, M; Roche, M; Polge, A; Pradal-Prat, D; Rapin, J; Bali, J P	2006	Improvement of neurobehavioral disorders in children supplemented with magnesium-vitamin B6. I. Attention deficit hyperactivity disorders.	Some previous studies have reported the involvement of magnesium (Mg) deficiency in children with ADHD syndrome. In this work, 40 children with clinical symptoms of ADHD were followed clinically and biologically during a magnesium-vitamin B6 (Mg-B6) regimen (6 mg/kg/d Mg, 0.6 mg/kg/d vit-B6) which was set up for at least 8 weeks. Symptoms of ADHD (hyperactivity, hyperemotivity/ aggressiveness, la…	Magnesium research	19	1	46-52		Non-eligible design / article type
Hamazaki 2004	Hamazaki, T; Hirayama, S	2004	The effect of docosahexaenoic acid-containing food administration on symptoms of attention-deficit/hyperactivity disorder-a placebo-controlled double-blind study.		European journal of clinical nutrition	58	5	838		Non-eligible design / article type
Dickerson 1998	Dickerson, J W	1998	Food, nutrition, anti-social behaviour and criminality.		The journal of the Royal Society for the Promotion of Health	118	4	224-6		Non-eligible design / article type
Johnstone 2022	Johnstone, Jeanette M; Hatsu, Irene; Tost, Gabriella; Srikanth, Priya; Eiterman, Leanna P; Bruton, Alisha M; Ast, Hayleigh K; Robinette, Lisa M; Stern, Madeline M; Millington, Elizabeth G; Gracious, Barbara L; Hughes, Andrew J; Leung, Brenda M. Y; Arnold, L. Eugene	2022	"Micronutrients for attention-deficit/hyperactivity disorder in youths: A placebo-controlled randomized clinical trial": Correction.	Reports an error in "Micronutrients for attention-deficit/hyperactivity disorder in youths: A placebo-controlled randomized clinical trial" by Jeanette M. Johnstone, Irene Hatsu, Gabriella Tost, Priya Srikanth, Leanna P. Eiterman, Alisha M. Bruton, Hayleigh K. Ast, Lisa M. Robinette, Madeline M. Stern, Elizabeth G. Millington, Barbara L. Gracious, Andrew J. Hughes, Brenda M. Y. Leung and L. Eugen…	Journal of the American Academy of Child & Adolescent Psychiatry	61	8	1066	https://dx.doi.org/10.1016/j.jaac.2022.04.021	Non-eligible design / article type
Zaalberg 2019	Zaalberg, Ap	2019	The effects of nutrients and neurotoxicants on aggressive behavior.	This paper discusses the effects of nutrients and neurotoxicants on aggressive behavior. The author concludes that both nutritional science and toxicology might provide new, additional insights in the understanding of the origins of violent behavior, both separately and in concert. Furthermore, dietary interventions might have added value as a safe additional treatment of juvenile offenders with …	Journal of Criminal Justice	65	Antalis, C.J., Stevens, L.J., Campbell, M., Pazdroa, R., Ericson, K., & Burgess, R.J. (2006). Omega-3 fatty acid status in attention-deficit/hyperactivity disorder. Prostaglandins, Leukotrienes and Essential Fatty Acids, 75, 299-308. https://pubmed.ncbi.n	8	https://dx.doi.org/10.1016/j.jcrimjus.2018.10.001	Non-eligible design / article type
Meyer 2016	Meyer, Barbara J; Byrne, Mitchell; Parletta, Natalie; Gow, Rachel; Hibbeln, Joseph R	2016	Fish oil and impulsive aggressive behavior.	Comments on an article by A. J. Dean et al. (see record 2014-13980-005). There was a negative outcome from the study by Dean et al. for several reasons. First, the 6 week length of the intervention was not long enough to see any effect, especially in a crossover design in which there would be a carry-over effect from the fish oil. Second, compliance was questionable, as the 400mg eicosapentaenoic…	Journal of Child and Adolescent Psychopharmacology	26	8	766	https://dx.doi.org/10.1089/cap.2015.0065	Non-eligible design / article type
Schoenthaler 1983	Schoenthaler, Stephen J	1983	The Los Angeles Probation Department diet-behavior program: An empirical analysis of six institutional settings.	Two groups, consisting of 1,382 juveniles detained in 3 juvenile halls and 289 juveniles confined in 3 juvenile camps, were each compared before and after the introduction of dietary modifications designed to lower daily sugar consumption and decrease Ss' antisocial behavior. Results show that in the 3 juvenile halls, a 44% reduction in antisocial behavior was found in Ss during the subsequent 3 …	International Journal of Biosocial Research	5	2	88-98		Non-eligible design / article type
Schoenthaler 1983	Schoenthaler, Stephen J	1983	Diet and delinquency: A multi-state replication.	Presents an empirical multistate examination of the behavioral changes in 10 correctional institutions after diet was modified. In 1982, a juvenile detention home lowered the frequency of antisocial behavior resulting in formal disciplinary actions 48% during the 12-mo experimental stage of a 2-yr double-blind study by using dietary intervention. Widespread dissemination of this study resulted in…	International Journal of Biosocial Research	5	2	70-78		Non-eligible design / article type
Schuitemaker 1988	Schuitemaker GE	1988	Nutrition and behaviour	In the Netherlands, as well as the UK, attention is focusing on the link between nutrition and behaviour. Co-inciding with the Lancet paper of the finding of the Welsh schoolmaster whose children were given vitamin and mineral supplements, Dr SJ Schoenthaler, from the California State University, visited the Netherlands to lecture on this subject. He cited his own findings from a researh trial in…	Journal of Orthomolecular Medicine	3	2	57-60		Non-eligible design / article type
DeBles 2019	De Bles N.; Rius Ottenheim N.; Van Hemert A.M.; Giltay E.J.	2019	The diet and aggression study: reducing aggression among chronic psychiatric inpatients through nutritional supplementation	Background and aims.- Aggressive incidents are highly prevalent among chronic psychiatric inpatients. Studies have demonstrated the potential of supplementation to reduce aggression in maladjusted children and forensic populations. The aim of the current study is to test the hypothesis that multivitamin-, mineral-, and n- 3 fatty acids (n-3FA) supplementation reduces the incidence and severity of…	European Psychiatry	56	Supplement 1	S152	https://dx.doi.org/10.1016/j.eurpsy.2019.01.003	Non-eligible design / article type
Francis 2019	Francis K.; Hambly J.; Khan S.; Gibbons K.; Walsh W.; Lambert B.; Testa C.; Haywood A.	2019	Micronutrient Therapy for Violent and Aggressive Male Youth- an Open Label Pilot trial	Background: Pharmacotherapy for aggressive and violent behavior disorders in male children and adolescents is associated with significant adverse events. Treatments with more acceptable risk-benefit ratios are critically needed. Micronutrient intervention will be investigated as an alternative in the management of these behaviors. Method(s): Males aged 4-14 who displayed ongoing violent and aggre…	Advances in Integrative Medicine	6	Supplement 1	S18	https://dx.doi.org/10.1016/j.aimed.2019.03.049	Non-eligible design / article type
Chang 2019	Chang J.; Su K.; Mondelli V.; Pariante C.M.	2019	Omega-3 fatty acids improve attention in youth with attention deficit hyperactivity disorder	The aim of the study is to investigate the effect of omega-3 polyunsaturated fatty acids (n-3 PUFAs) supplementation (mainly eicosapentaenoic acid, EPA) on clinical symptoms in youth with attention deficit hyperactivity disorder (ADHD). One hundred and five youth with a DSM-IV diagnosed ADHD were recruited from a medical centre. The youth were randomised into two groups, one group received n-3 PU…	Brain, Behavior, and Immunity	76	Supplement	e25	https://dx.doi.org/10.1016/j.bbi.2018.11.251	Non-eligible design / article type
DeBles 2018	De Bles N.J.; Rius-Ottenheim N.; Van Hemert A.M.; Giltay E.J.	2018	The diet and aggression study: Reducing aggression among chronic psychiatric inpatients through nutritional supplementation	Background.- Aggressive incidents are highly prevalent among chronic psychiatric inpatients. Previous studies have already demonstrated the potential of supplementation to reduce aggression in maladjusted children and forensic populations. Objectives.- The aim of the current study is to test the hypothesis that multivitamin-, mineral-, and n-3FA supplementation reduces the incidence and severity …	European Psychiatry	48	Supplement 1	S444-S445	https://dx.doi.org/10.1016/j.eurpsy.2017.12.023	Non-eligible design / article type
Gast 2018	Gast D.; Giltay E.; Didden R.; Van De Rest O.	2018	Reduction of aggressive behavior in people with an intellectual disability by supplementation of vitamins, minerals and n-3 fatty acids	Background.- The prevalence of aggression among people with an intellectual disability is high. Previous studies have demonstrated the potentials of multivitamin-, mineral-, and n-3 fatty acids (n- 3FA) supplementation to reduce antisocial behavior and aggression among schoolchildren and prisoners. Objective.- To test the hypothesis that multivitamin-, mineral-, and n-3 FA supplementation reduces…	European Psychiatry	48	Supplement 1	S238	https://dx.doi.org/10.1016/j.eurpsy.2017.12.016	Non-eligible design / article type
Dean 2010	Dean A.; Adam K.; Bor W.; Bellgrove M.	2010	A randomized controlled, trial of fish oil in the treatment of overt aggression in children and adolescents with disruptive behaviour disorders- Clinical and cognitive outcomes	Objective: Aggressive behaviours are common in young people presenting to mental health clinics. Fish oil is commonly used for aggression, but no controlled studies have specifically examined whether fish oil treatment improves aggression in young people with disruptive behaviour disorders. Method(s): Children presenting with overt aggressive behaviour and meeting research criteria for diagnosis …	International Journal of Neuropsychopharmacology	13	SUPPL. 1	166	https://dx.doi.org/10.1017/S1461145710000635	Non-eligible design / article type
Um 2019	Um, P.; Liu, J.	2019	Influences of early nutrition on child and adolescent antisocial behavior	Juvenile delinquency and antisocial behavior during childhood and adolescence are strong predictors of later violence and crime. Therefore, it is critical to identify early health factors that may contribute to the development of antisocial tendencies. This chapter gives particular emphasis to the nutritional factors that influence later behavioral outcomes. We first present an early health frame…	Routledge International Handbook of Delinquency and Health			50-60	10.4324/9780429289194-4	Non-eligible design / article type
Ooi 2015	Ooi, Y.P.; Weng, S.-J.; Jang, L.Y.; Low, L.; Seah, J.; Teo, S.; Ang, R.P.; Lim, C.G.; Liew, A.; Fung, D.S.; Sung, M.	2015	Omega-3 fatty acids in the management of autism spectrum disorders: Findings from an open-label pilot study in Singapore	The goal of this open-label trial was to examine the efficacy and safety of a 12-week omega-3 fatty acids supplementation among children suffering with Autism Spectrum Disorders (ASD). A total of 41 children and adolescents aged 7-18 years (36 boys, 5 girls; mean age=11.66, s.d.=3.05) diagnosed with ASD participated in the study. At post-treatment, participants showed significant improvements on …	European Journal of Clinical Nutrition	69	8	969-971	10.1038/ejcn.2015.28	Non-eligible design / article type
Schwing 2009	Schwing, L.J.	2009	Attention deficit hyperactivity disorder (ADHD): Has diet therapy taken a place at the table?	Attention-Deficit Hyperactivity Disorder (ADHD) has been described as the most prevalent childhood disorder, with an estimated incidence as high as 18%.1 Symptoms include inappropriate hyperactivity, inattention, impulsivity, and the presence of co-existing mental health problems, most notably conduct disorder and oppositional defiant disorder. As with any highly prevalent disease, the risk of en…	Journal of Consumer Health on the Internet	13	1	93-102	10.1080/15398280802675088	Non-eligible design / article type
Sinn 2006	Sinn, N.; Wilson, C.	2006	Dietary Supplementation with Highly Unsaturated Fatty Acids: Implications for Interventions with Persons with Mental Retardation from Research on Infant Cognitive Development, ADHD, and Other Developmental Disabilities	Children with a range of developmental disorders including mental retardation and ADHD display problems in attention and learning, may be hyperactive and distractible, and may have difficulty with impulse control and aggression that result in the production of maladaptive social behavior. All of these problems may be linked to difficulties with neurotransmitter production and functioning. Consist…	International Review of Research in Mental Retardation	32		159-196	10.1016/S0074-7750(06)32006-X	Non-eligible design / article type
Benton 2003	Benton, D.	2003	Vitamin and fatty acid supplements may reduce antisocial behaviour in incarcerated young adults: Commentary		Evidence-Based Mental Health	6	2	41	10.1136/ebmh.6.2.41	Non-eligible design / article type
Rommelse 2015	Rommelse N.; Henissen L.; Bakker M.; Smeets K.; Ly V.; Greven C.	2015	Pharmacological and non-pharmacological treatment of externalizing behavior in children and adolescents	Externalizing behavior problems are common in children and adolescents and include attention deficit and hyperactivity problems (ADHD), oppositional behavior problems (ODD) and delinquent or conduct problems. Externalizing behavior problems often demand immediate attention, since aggressive behavior, impulsivity or inattention can lead to a variety of problems in different life domains, like expu…	European Child and Adolescent Psychiatry	24	1 SUPPL. 1	S49-S50	https://dx.doi.org/10.1007/s00787-015-0714-4	Non-eligible design / article type
Hamazaki 2013	Hamazaki K.; Hamazaki T.; Inadera H.	2013	Fish oils for aggression, hostility, and suicidal behaviour	Introduction: suicidal behaviour seems to contain an aspect of aggression/hostility; at least against self. We review our previous intervention studies of n-3 polyunsaturated fatty acids (PUFA) on aggressive behaviour and hostility, and an epidemiological study of n-3 PUFAs and suicide attempt. Method(s): intervention studies were conducted with five different groups of participants (elementary s…	Psychotherapy and Psychosomatics	82	SUPPL. 1	41-42	https://dx.doi.org/10.1159/000354142	Non-eligible design / article type
Johnstone 2019	Johnstone J.	2019	Pathways towards an integrative treatment for ADHD and irritable mood in children: utilizing partnerships in a multisite, randomized controlled trial	Background: Attention Deficit Hyperactivity Disorder (ADHD) is impairing, common, and often leads to poor long-term outcomes, even with standard treatment. Impairment is driven by emotion dysregulation, irritability and aggression, as much as by core ADHD symptoms. Seeking to address symptoms of the hypothesized irritable ADHD subtype, while conducting a rigorous study, the Micronutrients in ADHD…	Advances in Integrative Medicine	6	Supplement 1	S142-S143	https://dx.doi.org/10.1016/j.aimed.2019.03.416	Non-eligible design / article type
ACTRN12612000671864 2012	ACTRN12612000671864,	2012	A pilot study investigating the effect of micronutrients on anxiety and stress in children	INTERVENTION: The intervention consists of a micronutrient formula called Empowerplus containing 36 ingredients: 14 vitamins, 16 minerals, 3 amino acids and 3 antioxidants. A list of the ingredients can be found on the companyâ€™s website, Truehope.com. The dose will be 4 oral capsules twice a day. The design consists of three multiple baseline, 5 per group. Each group starts at a different time …						Non-eligible design / article type
Leung 2021	Leung B.; Arnold L.E.; Hatsu I.E.; Johnstone J.M.; Srikanth P.; Tost G.	2021	Multi-nutrient supplements as integrative medicine for children with ADHD	Introduction: Integrating multi-nutrients into treatment has shown improvement in children with ADHD and comorbid irritability, aggression and anger. The aim of this presentation is to discuss 1) the emerging trends that broad-spectrum formulas (vitamins + minerals + antioxidants) demonstrated more robust effects compared to formulas with single or narrow number of ingredients in the treatment of…	European Journal of Integrative Medicine	48	(Leung) University of Lethbridge, Canada(Arnold, Hatsu) The Ohio State University, Columbus, OH, United States(Johnstone, Srikanth, Tost) Oregon Health & Science University-Portland State University School of Public Health, Portland, OR, United States	101933	https://dx.doi.org/10.1016/j.eujim.2021.101933	Non-eligible design / article type
Metzger 2021	Metzger L.	2021	Diet influences aggressive behavior in adolescent girls		Aktuelle Ernahrungsmedizin	46	5	291-292	https://dx.doi.org/10.1055/a-1555-6428	Non-eligible design / article type
Noauthorshipindicated 2023	No authorship indicated	2023	Correction.	Reports an error in "Micronutrients for attention-deficit/hyperactivity disorder in youths: A placebo-controlled randomized clinical trial" by Jeanette M. Johnstone, Irene Hatsu, Gabriella Tost, Priya Srikanth, Leanna P. Eiterman, Alisha M. Bruton, Hayleigh K. Ast, Lisa M. Robinette, Madeline M. Stern, Elizabeth G. Millington, Barbara L. Gracious, Andrew J. Hughes, Brenda M. Y. Leung and L. Eugen…	Journal of the American Academy of Child & Adolescent Psychiatry	62	5	607	https://dx.doi.org/10.1016/j.jaac.2022.12.009	Non-eligible design / article type
Ooi 2012	Ooi, YP; Ang, RP; Lim-Ashworth, NSJ; Su, L; Weng, S; Tan, YL; Lim, CG; Glenn, AL; Raine, A; Fung, DSS	2012	Preliminary findings from a RCT on the effects of nutritional and social skills intervention on aggression among Singaporean children with disruptive behaviour disorders	Introduction.â€ In this symposium, we present preliminary findings from an onâ€going randomised, doubleâ€blind, placeboâ€controlled trial that assesses the effectiveness of an intervention involving omegaâ€3 supplementation and social skills training in reducing aggression. We hypothesized that children who received omegaâ€3 supplementation, social skills training, or both omegaâ€3 supplem…		60	5	S39â€S40	10.1016/j.neurenf.2012.05.140	Non-eligible design / article type
Sadek 2018	Sadek, Amy; Berk, Lee S; Mainess, Karen; Daher, Noha S	2018	Antioxidants and Autism: Teachers' Perceptions of Behavioral Changes.	BACKGROUND: Children with Autism Spectrum Disorder (ASD) demonstrate a physiological imbalance between free radicals, resultant from oxidative stress, and antioxidants. Oxidative stress is linked to the pathogenesis of this neurocognitive disorder. The aim of this pilot feasibility study was to examine the effect of consumption of high concentration antioxidant cacao on behavior of children with …	Advances in mind-body medicine	32	3	2024-12-17		Non-eligible design / article type
Schellack 2017	Schellack N.; Meyer J.C.; Chigome A.K.	2017	The management of attentiondeficit hyperactivity disorder in children: Updated 2017	Attention-deficit hyperactivity disorder (ADHD) is a neurodevelopmental disorder that is commonly diagnosed and involves the academic, social and family functioning of the child. Prevalence of the disorder is approximately 5.3% worldwide and occurs mostly in boys. The consequences of ADHD may be substance abuse and other personality disorders, e.g. delinquency. Research has indicated that drug or…	SA Pharmaceutical Journal	84	4	28-38		Non-eligible design / article type
Schoenthaler 1991	Schoenthaler S.J.; Moody J.M.; Pankow L.D.	1991	Applied nutrition and behavior	This paper reviews the major empirical studies at California State University, Stanislaus, over the past decade on nutrition and human behavior. They have shown that: (1) implementation of nutritional policies requiring nutrient dense diets in 813 state facilities resulted in significantly improved conduct, intelligence, and/or academic performance based on time-series analyses; (2) dispersement …	Journal of Applied Nutrition	43	1	31-39		Non-eligible design / article type
Ucuz 2019	Ucuz I.	2019	Contribution of supplements in treatment of ADHD	Attention-deficit/hyperactivity disorder (ADHD) is one of the most common psychiatric disorders of childhood. The prevalence in school-age children is 5%. In children, stimulant and non-stimulant drugs are used safely in the treatment of ADHD. Short and medium term efficacy of these drugs in the course of treatment has been reported. Currently, multimodal approaches combining pharmacological and …	Psychiatry and Clinical Psychopharmacology	29	Supplement 1	430	https://dx.doi.org/10.1080/24750573.2019.1606883	Non-eligible design / article type
Weng 2012	Weng S.; Ooi Y.P.; Sung M.; Low L.; Seah J.J.T.; Jang J.; Ang R.P.; Liew A.H.S.; Lim C.G.; Fung D.S.S.	2012	A preliminary report: The role of omega-3 fatty acids in the management of Singaporean children with autism spectrum disorders	Introduction.- Autism Spectrum Disorders (ASD) is characterized by deficits in social interaction and communication and is often accompanied by restricted and repetitive behaviours and/or interests. In recent years, there has been a growing interest in using omega-3 fish oil as a complementary form of therapy. In fact, studies have found that fatty acid deficiencies or imbalances may contribute t…	Neuropsychiatrie de l'Enfance et de l'Adolescence	60	5 SUPPL. 1	S110	https://dx.doi.org/10.1016/j.neurenf.2012.05.463	Non-eligible design / article type
Rucklidge 2019	Rucklidge, Julia J; Eggleston, Matthew J F; Darling, Kathryn A; Stevens, Aaron J; Kennedy, Martin A; Frampton, Christopher M	2019	Can we predict treatment response in children with ADHD to a vitamin-mineral supplement? An investigation into pre-treatment nutrient serum levels, MTHFR status, clinical correlates and demographic variables.	BACKGROUND: Intent-to-treat analyses from a randomized controlled trial showed significant between-group differences favouring micronutrient treatment on the Clinical Global Impression-Improvement, but no group differences on clinician, parent and teacher ratings of overall ADHD symptoms. There was an advantage of micronutrients over placebo in improving overall function, emotional regulation, ag…	Progress in neuro-psychopharmacology & biological psychiatry	89	q45, 8211617	181-192	https://dx.doi.org/10.1016/j.pnpbp.2018.09.007	Non-eligible design / article type
Walker 2011	Walker, Susan P; Chang, Susan M; Vera-Hernandez, Marcos; Grantham-McGregor, Sally	2011	Early childhood stimulation benefits adult competence and reduces violent behavior.	OBJECTIVE: An estimated 178 million children younger than 5 years in developing countries experience linear growth retardation and are unlikely to attain their developmental potential. We aimed to evaluate adult benefits from early childhood stimulation and/or nutritional supplementation in growth-retarded children., METHODS: In Kingston, Jamaica, 129 growth-retarded children aged 9 to 24 months …	Pediatrics	127	5	849-57	https://dx.doi.org/10.1542/peds.2010-2231	Non-eligible design / article type
Walker 2006	Walker, Susan P; Chang, Susan M; Powell, Christine A; Simonoff, Emily; Grantham-McGregor, Sally M	2006	Effects of psychosocial stimulation and dietary supplementation in early childhood on psychosocial functioning in late adolescence: follow-up of randomised controlled trial.	OBJECTIVE: To determine whether dietary supplementation or psychosocial stimulation given to growth retarded (stunted) children age 9-24 months has long term benefits for their psychosocial functioning in late adolescence., DESIGN: Sixteen year follow-up study of a randomised controlled trial., SETTING: Poor neighbourhoods in Kingston, Jamaica., PARTICIPANTS: Of 129 stunted children identified at…	BMJ (Clinical research ed.)	333	7566	472		Non-eligible design / article type
Chhaya 2010	Chhaya S.; Kumar L.	2010	Juvenile delinquency and nutrition - An association	According to the 2001 census India, the number of children below the age of eighteen years is estimated to be more than 400 million. The concept of juvenile delinquency is a relatively modern development, as is the notion of juvenile justice. A decadal analysis data published by the National Crime records Bureau, Ministry of home Affairs, Government of India, reflects that incidence and rate of j…	Medico-Legal Update	10	1	24-26		Non-eligible design / article type
Choy 2018	Choy, Olivia; Raine, Adrian	2018	Omega-3 Supplementation as a Dietary Intervention to Reduce Aggressive and Antisocial Behavior.	PURPOSE OF REVIEW: Although there is an increasing body of literature on the relationship between omega-3 fatty acids and aggressive/antisocial behavior, evidence to date suggests that there are mixed findings on the efficacy of omega-3 supplementation as a dietary intervention to reduce such behaviors. This article describes the current state of the research regarding omega-3 supplementation and…	Current psychiatry reports	20	5	32	https://dx.doi.org/10.1007/s11920-018-0894-y	Non-eligible design / article type
Clayton 2009	Clayton, E.H.; Hanstock, T.L.; Hirneth, S.J.; Kable, C.J.; Garg, M.L.; Hazell, P.L.	2009	Reduced mania and depression in juvenile bipolar disorder associated with long-chain Ï‰-3 polyunsaturated fatty acid supplementation	Long-chain Ï‰-3 polyunsaturated fatty acid (LCn-3PUFA) supplementation may improve symptoms of depression in children and bipolar disorder (BD) in adults. No studies have examined the effectiveness of LCn-3PUFA supplementation in the treatment of mania and depression in juvenile BD (JBD) when given as an adjunct to standard pharmacological treatment. Eighteen children and adolescents with JBD rec…	European Journal of Clinical Nutrition	63	8	1037-1040	10.1038/ejcn.2008.81	Non-eligible design / article type
Gesch 2003	Gesch C.B.; Hammond S.M.; Hampson S.E.	2003	Dietary supplementation with vitamins, minerals, and fatty acids reduced antisocial behaviour in young adult prisoners: Commentary		Evidence-Based Medicine	8	2	53	https://dx.doi.org/10.1136/ebm.8.2.53	Non-eligible design / article type
Gray 1983	Gray, G.E.; Gray, L.K.	1983	Diet and juvenile delinquency	One of the newest nutrition ideas is that certain foods are responsi-ble for antisocial behavior in young people. An examination of theevidence does not support the contention. Â© Williams and Wilkins 1983. All Rights Reserved.	Nutrition Today	18	3	14-22	10.1097/00017285-198305000-00003	Non-eligible design / article type
Hamazaki 2014	Hamazaki, K.; Hamazaki, T.; Inadera, H.	2014	Effect of Omega-3 Fatty Acids on Aggression	Since the 1990s, a growing body of evidence from epidemiological and intervention studies has suggested that omega-3 polyunsaturated fatty acids (PUFAs) affect emotion (especially aggression), which is clearly important from both medical and social points of view. To date, we have conducted five intervention studies in different populations (elementary school children in Japan and Indonesia, youn…	Omega-3 Fatty Acids in Brain and Neurological Health			359-365	10.1016/B978-0-12-410527-0.00029-6	Non-eligible design / article type
Gracious 2015	Gracious, B.L.; Gupta, L.; Arnold, L.E.	2015	Essential Fatty Acids for Childhood Mental Health Disorders	No child psychiatric disorder has a single treatment that is completely satisfactory. Combinations are sometimes more beneficial than single treatments. This is well established for medication + behavioral treatment for depression and ADHD. There is wide variability in the evidence base for various treatments, from FDA-approved RCTs to open pilots. In the search for additional or alternative trea…	Current Treatment Options in Psychiatry	2	1		10.1007/s40501-015-0037-6	Non-eligible design / article type
NCT00819429 2009	NCT00819429,	2009	Supplements and Social Skills Intervention Study	Serious adult crime and violence is a social problem despite decades of intervention and prevention work. One of the reasons for the worldâ€wide failure to prevent this problem stems from (a) a failure to tackle the biological component of the crime/ violence equation in treatment programs, and (b) the failure to tackle this adult condition in its formative childhood origins. Investing modest re…						Non-eligible design / article type
NCT02016079 2013	NCT02016079,	2013	Effect of Omega-3 Supplementation on Child Behavior Problems	This study consists of a randomized, placeboâ€controlled, doubleâ€blind trial of omegaâ€3 on behavior problems in children. All behavior problem outcomes were assessed, although the primary focus was on antisocial and aggressive behavior.						Non-eligible design / article type
NCT03212092 2017	NCT03212092,	2017	Reducing Aggression Among People With an Intellectual Disability	Rationale: The prevalence of aggression among people with an intellectual disability is high. Previous studies have demonstrated the potential of multivitaminâ€, mineralâ€, and nâ€3 fatty acids (nâ€3FA) supplementation to reduce antisocial behavior and aggression among schoolchildren and prisoners. Objective: To test the hypothesis that multivitaminâ€, mineralâ€, and nâ€3 FA supplementatio…						Non-eligible design / article type
Robinson 2020	Robinson, Sonia L; Oliveros, Henry; Mora-Plazas, Mercedes; Marin, Constanza; Lozoff, Betsy; Villamor, Eduardo	2020	Polyunsaturated fatty acids in middle childhood and externalizing and internalizing behavior problems in adolescence.	BACKGROUND/OBJECTIVES: We sought to determine the associations of n-3 and n-6 polyunsaturated fatty acids (PUFA) in middle childhood with externalizing and internalizing behavior problems in adolescence., SUBJECTS/METHODS: Using gas-liquid chromatography, we quantified n-3 and n-6 PUFA in serum samples of 444 Colombian schoolchildren aged 5-12 years at the time of enrollment into a cohort study. …	European journal of clinical nutrition	74	3	481-490	https://dx.doi.org/10.1038/s41430-019-0484-z	Non-eligible intervention
Jansen 2017	Jansen, Erica C; Miller, Alison L; Lumeng, Julie C; Kaciroti, Niko; Brophy Herb, Holly E; Horodynski, Mildred A; Contreras, Dawn; Peterson, Karen E	2017	Externalizing behavior is prospectively associated with intake of added sugar and sodium among low socioeconomic status preschoolers in a sex-specific manner.	BACKGROUND: High intake of added sugar and sodium is a public health concern for preschool-aged children living in the US. Externalizing behavior may predict higher consumption of added sugar and/or sodium; however, previous studies have mostly been cross-sectional. The aim was to evaluate whether externalizing behavior is prospectively related to added sugar and intake in a sex-specific manner a…	The international journal of behavioral nutrition and physical activity	14	1	135	https://dx.doi.org/10.1186/s12966-017-0591-y	Non-eligible intervention
Waylen 2009	Waylen, A; Ford, T; Goodman, R; Samara, M; Wolke, D	2009	Can early intake of dietary omega-3 predict childhood externalizing behaviour?.	AIM: To determine whether maternal and child intake of dietary omega-3 (n-3) fatty acids (FA), together with the presence or absence of breast-feeding, predicted psychiatric diagnosis of externalizing disorders in childhood., METHODS: Data concerning childhood externalizing disorders were collected from 8242 children aged 7.9 years in a large British cohort. Intake of n-3 FA was measured for the …	Acta paediatrica (Oslo, Norway : 1992)	98	11	1805-8	https://dx.doi.org/10.1111/j.1651-2227.2009.01434.x	Non-eligible intervention
LeMarquand 1998	LeMarquand, D G; Pihl, R O; Young, S N; Tremblay, R E; Seguin, J R; Palmour, R M; Benkelfat, C	1998	Tryptophan depletion, executive functions, and disinhibition in aggressive, adolescent males.	Low serotonin has been associated with aggressive behavior and impulsivity. Executive functions (cognitive abilities involved in the initiation/maintenance of goal attainment) have also been related to aggression. We tested whether dietary depletion of tryptophan, the amino acid precursor of serotonin, would increase disinhibition (impulsivity) in aggressive male adolescents. Cognitive-neuropsych…	Neuropsychopharmacology : official publication of the American College of Neuropsychopharmacology	19	4	333-41		Non-eligible intervention
Stevens 1996	Stevens, Laura J; Zentall, Sydney S; Abate, Marcey L; Kuczek, Thomas; Burges, John R	1996	Omega-3 fatty acids in boys with behavior, learning, and health problems.	Compared behavior, learning, and health problems in 32 boys (aged 6-12 yrs) with lower plasma phospholipid total omega-3 or total omega-6 fatty acid levels with those in 64 boys with higher levels of these fatty acids. A greater frequency of symptoms indicative of essential fatty acid deficiency was reported by the parents of Ss with lower plasma omega-3 or omega-6 fatty acid concentrations than …	Physiology & Behavior	59	2024-04-05	915-920	https://dx.doi.org/10.1016/0031-9384%2895%2902207-4	Non-eligible intervention
Underwood 1989	Underwood, Sue A; Sloane, Howard N; Jenson, William R	1989	Salicylate consumption and hyperactive behavior.	Replicated T. L. Rose's (see record 1980-23410-001) study of the relationship between salicylate consumption and hyperactivity, using a 6- and a 12-yr-old boy. Ss were diagnosed as hyperactive and had maintained a salicylate-free diet. Salicylates were introduced in a reversal design involving 3 planned conditions and 1 unplanned condition. Data were collected on out-of-seat, off-task, and physic…	School Psychology International	10	1	69-77	https://dx.doi.org/10.1177/0143034389101007	Non-eligible intervention
Abidoye 1990	Abidoye, R. A	1990	Nutrition deprivation: Another correlate in the development of juvenile delinquency.	Investigated consequences of nutritional deprivation (ND), used as a treatment package component for juvenile delinquency in African society, among 108 10-16 yr old male juvenile delinquents in Nigeria. ND and food sharing practices in the family were strongly related to deviant behavior in the reports of 82 Ss, while 97 Ss experienced starvation. Hunger led 103 Ss to buy food with stolen money o…	International Journal of Adolescence and Youth	2	2	151-156	https://dx.doi.org/10.1080/02673843.1990.9747671	Non-eligible intervention
Schauss 1979	Schauss, Alexander G; Bland, Jeffrey; Simonsen, Clifford E	1979	A critical analysis of the diets of chronic juvenile offenders: II.	Continues a report on the diets of 2 groups of juveniles: 22 chronic offenders and 22 matched controls who were moderately to severely behaviorally disordered. Part 1 of the study (Schauss and Simonsen) found that the diet of the chronic offenders was significantly higher in amount of milk. Part 2 points out several other significant differences (e.g., deficient vitamin B6, excessive zinc, and de…	Journal of Orthomolecular Psychiatry	8	4	222-226		Non-eligible intervention
Stadler 2008	Stadler, C.; Zepf, F.D.; Demisch, L.; Schmitt, M.; Landgraf, M.; Poustka, F.	2008	Influence of rapid tryptophan depletion on laboratory-provoked aggression in children with ADHD	Background: The present study investigated the effects of rapid tryptophan depletion (RTD), and the ensuing reduction of central nervous system levels of serotonin (5-HT), upon reactive aggression in patients with attention deficit/hyperactivity disorder (ADHD). Furthermore, it was asked whether the relation between 5-HT function and behavioural aggression in patients is influenced by their age, …	Neuropsychobiology	56	2024-02-03	104-110	10.1159/000112951	Non-eligible intervention
Poh 2013	Poh X.W.; Lim-Ashworth N.S.J.; Lim C.G.; Fung D.S.S.; Yang D.	2013	A preliminary observation on the role of fatty acids in childhood disruptive disorders in singapore	Introduction: Some of the most prevalent childhood psychiatric disorders worldwide include disruptive behavior disorders such as attention deficit hyperactivity disorder (ADHD), oppositional defiant disorder (ODD) and conduct disorder (CD). Research studies have posited that deficiencies in vitamins and/or minerals and weight status can affect these children's behavior and cognitions. Many overse…	Annals of the Academy of Medicine Singapore	42	9 SUPPL. 1	S304		Non-eligible intervention
Talington 1971	Talington, L W; Riley, J B	1971	Reduction diets and aggression in institutionalized mentally retarded patients.		American journal of mental deficiency	76	3	370-2		Non-eligible intervention
Schauss 1979	Schauss, AG; Simonsen, CE	1979	A critical analysis of the diets of chronic juvenile offenders. Part 1	1. Diet was studied of 27 (including 23 boys) young offenders on probation or in detention in the state of Washington, USA and of schoolchildren controls matched by age and sex who had committed no offence but who were attending special education classes because of behaviour aberrations. All completed the 50-item Nutrition-Behavior Inventory and the Diet Delinquency Survey. Steak, pizza, hamburge…	Journal of Orthomolecular Psychiatry	8	3	149â€“151		Non-eligible intervention
Virkkunen 1984	Virkkunen, Matti; Penttinen, Hannu	1984	Serum cholesterol in aggressive conduct disorder: A preliminary study.	Studied 47 males (aged 9-16 yrs) who fulfilled DSM-III criteria for attention deficit disorder to determine whether low serum cholesterol levels had any relationship with manifestations of aggressive conduct disorder. Ss were examined for aggressive conduct disorder; criteria were also checked through interviews with parents and other relatives and through reports from psychiatric care centers an…	Biological Psychiatry	19	3	435-439		Non-eligible intervention
WilsonWilliams 1986	Wilson Williams, Clara J	1986	I. The effects of nutrients consumed on behaviors of children admitted to a psychiatric hospital: II. Human resource planning in short term general hospitals in Indiana.		Dissertation Abstracts International	47	6-B	2381-2382		Non-eligible intervention
Rucklidge 2022	Rucklidge, Julia J; Blampied, F Meredith; Manna, Leona; Sherwin, Angela; Bagshaw, Sue; Mulder, Roger T; Boden, Joseph	2022	Protocol for a randomised placebo-controlled trial investigating the efficacy and safety of a vitamin-mineral formula targeting dysregulated emotions in teenagers: The balancing emotions of adolescents with micronutrients (BEAM) study.	Background: Emotional dysregulation (ED) is a significant contributing factor to psychological distress in young people. ED is a transdiagnostic dimension characterized by an excessive reactivity to negative emotional stimuli with affective (anger) and behavioral (aggression) components, and is present across anxiety, mood and behavioral disorders. Due to early onset, high prevalence and persiste…	Contemporary clinical trials communications	30	101671157	101027	https://dx.doi.org/10.1016/j.conctc.2022.101027	Ongoing study
Meyer 2021	Meyer, BJ; Byrne, MK; Cortie, CH; Parletta, N; Jones, A; Eckermann, S; Butler, T; Greenberg, D; Batterham, M; Fernandez, F; et al.	2021	The effect of omega-3 long chain polyunsaturated fatty acids on aggressive behaviour in adult male prisoners: a structured study protocol for a multi-centre, double-blind, randomised placebo-controlled trial and translation into policy and practice	Background: Interventions to better manage aggressive behaviour and reduce recidivism are a primary concern for corrective services. Nutritional interventions to correct prisoner behaviour have been largely overlooked in the literature. Emerging evidence suggests that dietary intake influences aggressive behaviours and that nutritional supplementation with omegaâ€3 long chain polyunsaturated fat…		22	1	318	10.1186/s13063-021-05252-2	Ongoing study
NCT04366401 2020	NCT04366401,	2020	Efficacy of Prebiotic and Probiotic Dietary Modulation in Schizophrenic Disorders	1. INTRODUCTION 1.1. Theoretical Framework Schizophrenia is a chronic mental illness characterized by significant clinical heterogeneity and a long evolution over time, determined by periods of psychotic exacerbation and phases of stabilization. The semiology of this nosological entity is established in positive and negative symptoms, with variable levels of dysfunction and clinical presentation,…						Ongoing study
Mechler 2019	Mechler K.; Banaschewski T.; Berg R.; Dietrich A.; Hoekstra P.; Hage A.	2019	How to (tr)eat?: A double-blind randomized controlled trial investigating broad-spectrum micronutrients in highly impulsive children and adolescents	Despite the popularity with consumers of using nutritional methods for the treatment of psychiatric illnesses, high quality evidence is missing. First studies assessing micronutrients for the treatment of impulsivity/ADHD have shown promising benefits. However, in the child/adolescent area, they have been mainly open- label, retrospective database analyses, case reports, or patient preference stu…	Pharmacopsychiatry	52	2	109-110	https://dx.doi.org/10.1055/s-0039-1679186	Ongoing study
DRKS00003197 2011	DRKS00003197,	2011	Effectiveness of supplementation with Omega-3/6 fatty acid in 3-6 years old children with attention-deficit/hyperactivity symptoms	INTERVENTION: Intervention 1: The first group receives in the first phase a polyunsaturated fatty acids (Omegaâ€3/â€6; Equazen IQ, 500mg/day) over a period of 4 months (randomized, doubleâ€blind). After that unblinding takes place. The group will be randomized again (phase 2 is also blind). The half of the group receives again over a period of 4 months polyunsaturated fatty acids (Omegaâ€3/â€…						Ongoing study
ACTRN12622000162718 2022	ACTRN12622000162718,	2022	Micronutrients and emotion dysregulation in children: single case research design	INTERVENTION: Micronutrients are vitamins and minerals that have widely been studied across the globe in the context of mental health, and scientific evidence suggests that they have beneficial effects on various psychological concerns, including stress, anxiety, mood, inattention, hyperactivity/impulsivity, emotion dysregulation, and irritability. Because children often display problems with swa…						Ongoing study
NCT03694314 2018	NCT03694314,	2018	Effect of Omega-3 Fatty Acids on Sleep and Behavior (Pilot Study)	Previous studies show omegaâ€3 fatty acid supplements improve adolescent's antisocial behavior. However it is less known whether the same effect could be achieved in younger children. Furthermore it is not known whether omegaâ€3 fatty acids could also improve parental behavior and parenting style which could further reduce behavioral problems in children. Moreover, we recently found that childr…						Ongoing study
NCT05893550 2017	NCT05893550,	2017	Omega-3 Supplementation to Both Parent and Adolescent	Despite increasing evidence for a significant neurobiological basis to aggression, biological interventions have been largely sideâ€stepped, despite the fact that violence is a global public health problem. An important need is to develop socially acceptable ways of bettering brain functioning to reduce adolescent behavior problems, a critical developmental stage for adult violence perpetration …						Ongoing study
NCT05167110	Canals Sans, J.	2021	Nutritional Intervention for Children With ASD and/or ADHD	We hypothesized to find differences in the composition and / or function of the microbiota of the gastrointestinal tract of children with ASD and / or ADHD. We consider that the intervention with probiotics (and specifically with GABA and dopamine producing strains), can modify the composition and / or function of the GIT microbiota and change the child's behavior, partially reducing the symptoms…						Ongoing study

## Sheet: All extracted data
General study characteristics				Sample characteristics								Intervention characteristics						Results - general																									Data for meta-analysis
Study ID	Reference	Peer-reviewed	Design	General sample characteristics	Setting	Parallel treatment	Diet	Sample size	Males	Age	Ethnicity and/or race	Comparator	Intervention type	Intervention details	Intervention duration	Implementation	Side effects	Outcome indicator	Rationale	Alternative indicators	Outcome type	Outcome rater	Direction	Drop-out 1	Drop-out 2	RoB-2/1	RoB-2/S	RoB-2/2	RoB-2/3	RoB-2/4	RoB-2/5	RoB-2/overall	ROBINS-I/1	ROBINS-I/2	ROBINS-I/3	ROBINS-I/4	ROBINS-I/5	ROBINS-I/6	ROBINS-I/7	ROBINS-I/Overall	Findings	Stratification	Notes	Int N, T1	Int M, T1	Int SD, T1	Int event, T1	Ctrl N, T1	Ctrl M, T1
Ābele, 2021	Ābele, S., Meija, L., Folkmanis, V., Tzivian, L., 2021. Specific carbohydrate diet (SCD/GAPS) and dietary supplements for children with autistic spectrum disorder. Proceedings of the Latvian Academy of Sciences. Section B 75(6), 417-425. https://doi.org/10.2478/prolas-2021-0062	1	4	Children with an established diagnosis of autism or autistic symptoms waiting to be diagnosed	Community	2	Not reported	12	76.5	Mean (SD)=7.9 (4.1) years; Range=2-18	Not reported	Treatment as usual	3	SCD (“Specific Carbohydrate Diet”) or GAPS (“Gut and Psychology Syndrome Diet”) diet, which are low-carb, gluten-free, probiotic diets + supplements (omega-3 fatty acids, ascorbyl-palmitate, probiotics, vitamin D3, and vitamin C). The dosage of vitamins and supplements was calculated according to the child’s age and weight.	90	Parents reported 40–80% compliance with the SCD/GAPS dietary guidelines. Author-suggested resources for parents of picky-eater children: 1) https://bodywisdomnutrition.com/from-mac-and-cheese-to-veggies-please (not used with study participants); 2) Campbell-McBride, N. (2018). Gut and psychology syndrome: Natural treatment for autism, dyspraxia, ADD, dyslexia, ADHD, depression, schizophrenia. Che…	One child receiving 4000 IU of vitamin D3 daily developed too high plasma vitamin D concentration (vitamin D3 supplementation was stopped from then on). Another child became more aggressive during the first week of the study (for which the psychiatric medication Noofen was given).	Aggression-related single item of the Parent Global Impression – Revised-2 (PGI-2).	N/A	N/A	1	1 (parent)	2	0	29.41								0	0	0	0	2	2	0	2	No relevant analyses were reported for our purposes.	No
Adams, 2018	Adams, J. B., Audhya, T., Geis, E., Gehn, E., Fimbres, V., Pollard, E. L., ... & Quig, D. W. (2018). Comprehensive nutritional and dietary intervention for autism spectrum disorder—a randomized, controlled 12-month trial. Nutrients, 10(3), 369.	1	1	Children and adults with autism spectrum disorder. To be included, they had to have no major changes in behavioral or medical treatments in the previous two months, and no intention to make such changes during the 12 months of the study. They also had to have no usage of nutritional supplements (vitamins, minerals essential fatty acids, carnitine) or special diets in the previous two months.	Community	1 = Yes; specifically: psychiatric and other medications (detailed data in Table 1)	Detailed data regarding red blood cell fatty acid (table 16) and vitamin levels (table 17 & 20)	37	82	Mean (SD) = 11.5 (8.5) years	Not reported	Treatment as usual; non-treatment group was asked not to make any changes in medical, nutritional, therapy, or education treatment for 12 months	3	Treatment began with a special vitamin/mineral supplement, and additional treatments were added sequentially, including essential fatty acids, Epsom salt baths, carnitine, digestive enzymes, and a healthy gluten-free, casein-free, soy-free (HGCSF) diet. Day 0: Vitamin/Mineral supplementation begins. Day 30: Essential Fatty Acid supplementation begins. Day 60: Epsom salt baths begin. Day 90: Carni…	365	The healthy gluten-free, casein-free, soy-free (HGCSF) diet had the lowest compliance, but still most families managed to implement the diet successfully. The number of pills required for all of the supplements was also a concern for some families, but splitting them up into 2–3 times/day made it manageable for most participants. Figure 15 demonstrates that most families wanted to continue with m…	A few adverse effects were reported for some treatments. Vitamin/Minerals: Two participants (brothers ages 7 and 12) had worsening behavior (moderate severity) that was possibly due to the vitamin/mineral supplement, so after four months they stopped use of all supplements and only implemented the healthy HGCSF diet (which was beneficial and resolved severe pica in the seven-year-old). The measur…	Aggression-related single item of the Parent Global Impression – Revised-2 (PGI-2).	N/A	N/A	1	1 (parent)	2	24.3	19.4	1	N/A	2	2	2	1	2									The treatment group had significantly greater improvements on the aggression subscale score of the Parent Global Impressions 2 (p=0.01, test statistics and effect size not reported)	No	Reported data are T1-T2 change scores (from Table 11), not absolute values from T2
Aman, 1987	Aman, M. G., Mitchell, E. A., & Turbott, S. H. (1987). The effects of essential fatty acid supplementation by efamol in hyperactive children. Journal of Abnormal Child Psychology, 15(1), 75-90. https://doi.org/10.1007/BF00916467	1	2	Children with severe inattention, impulsivity and / or hyperactivity but without neurological disorders	unclear	None of the children were receiving medication at the time of the study, although a minority were on various diets intended to reduce hyperactivity	Not reported	31	87.1	Mean (SD)=8.86 (1.88)	Not reported	Indistinguishable placebo capsules each containing 500 mg of liquid paraffin	5	3 capsules, twice daily, containing essential fatty acid supplementation (Efamol; oral evening primrose oil). Each Efamol capsule contained 360 mg of linoleic acid and 45 mg of gamma-linoleic acid	28	None reported	Side effects were assessed using the Dosage and Treatment Emergent Symptoms Scale (DOTES) but results not reported	Conduct Problem Subscale of the Revised Behavior Problem Checklist (RBPC)	All 3 alternatives are validated, observer-reported scales but the literature uses the Revised Behavior Problem Checklist the most frequent (2680 hits in Google Scholar) in contrast to the Conner’s Teacher Questionnaire (538 hits) Comprehensive Teacher Rating Scale (612 hits). In terms of the 2 subscales of the Revised Behavior Problem Checklist, the Conduct Disorder subscale contains more refere…	1. Socialized Aggression Subscale of the Revised Behavior Problem Checklist; 2. Conduct Problem Subscale of the Conner’s Teacher Questionnaire; 3. Oppositional Behaviour domain of the Comprehensive Teacher Rating Scale (ACTeRS)	3	1 (parent)	1	0	3.2	1	1	0	0	0	1	1									No significant difference between intervention and placebo phase (F=2.364, p>.1)	No		31	23.23	10.48		31	23.23
Arnold, 2011-I (15 mg vs. placebo)	Arnold, L. E., DiSilvestro, R. A., Bozzolo, D., Bozzolo, H., Crowl, L., Fernandez, S., Ramadan, Y., Thompson, S., Mo, X., Abdel-Rasoul, M., & Joseph, E. (2011). Zinc for Attention-Deficit/Hyperactivity Disorder: Placebo-Controlled Double-Blind Pilot Trial Alone and Combined with Amphetamine. Journal of Child and Adolescent Psychopharmacology, 21(1), 1-19. https://doi.org/10.1089/cap.2010.0073	1	1	Children diagnosed with ADHD by a psychiatrist. Any co-morbid diagnosis that required psychopharmacotherapy other than catecholaminergic stimulant was excluded. 65.4% had co-occurring oppositional defiant disorder.	Mixed (outpatient psychiatry clinic + community)	0 = No; All participants were asked at baseline to continue with their usual diet throughout the study. No pharmacotherapy: those 5 (out of 52) participants who were on ADHD medications were required to quit to enter the study (2 in placebo group, 3 in the intervention group).	Dietary intake on the Kids’ Food Questionnaire showed adequate mean intake of various nutrients, but several, including zinc, were at borderline minimal intake.	52	82.7	Mean=9.8 (±2.9) years Range 6-14	15.4% African American, 80.8% Caucasian, 3.8% other	Matching placebo (provided by the producer of the active supplement)	5	Zinc glycinate, 15mg (n=20, once per day, in the morning)	56	Zinc glycinate rather than zinc sulfate was used to avoid gastrointestinal discomfort reported with the latter. The significant increase in urine zinc compared with placebo, coupled with the failure of three different blood tests to show a rise in zinc, suggests that the lower dose of zinc was immediately excreted. These findings suggested this hypothesis: Children with ADHD may have zinc-wasting…	Number of adverse events (e.g., gastrointestinal discomfort) were very similar between intervention and treatment groups; the placebo group had nominally more events per participant (3.96) than either single-dose (3.45) or double-dose (3.38) zinc.	Oppositional Subscale of the Conner’s Parent Rating Scale	The 10 items measuring oppositionality in the Conner’s Parent Rating Scales (CPRS) are more comprehensive than the ODD items in the SNAP-IV and the CPRS is more frequently used in the eligible studies of this review. In terms of parent vs. teacher ratings, considering the age of participants, we assume that parents have a more comprehensive understanding of their child’s behaviour than teachers (…	Parent-rated Oppositional Defiant Disorder Subscale of the SNAP-IV; Teacher-rated Oppositional Defiant Disorder Subscale of the SNAP-IV; Oppositional Subscale of the Conner’s Teacher Rating Scales	3	1 (parent)	1	0	0	1	N/A	0	0	0	1	1									No relevant analyses reported for our purposes.	No	The control group is identical for the 2 intervention groups; therefore, one intervention group was selected. The '15 mg Zinc' group was chosen as the dose here was closer to the daily recommended value for this nutrient.	20	1.28	0.64		24	1.05
Arnold, 2011-II (30 mg v. placebo)														Zinc glycinate, 30mg per day (n=8, 2x15 mg per day)				Oppositional Subscale of the Conner’s Parent Rating Scale	The 10 items measuring oppositionality in the Conner’s Parent Rating Scales (CPRS) are more comprehensive than the ODD items in the SNAP-IV and the CPRS is more frequently used in the eligible studies of this review. In terms of parent vs. teacher ratings, considering the age of participants, we assume that parents have a more comprehensive understanding of their child’s behaviour than teachers (…	Parent-rated Oppositional Defiant Disorder Subscale of the SNAP-IV; Teacher-rated Oppositional Defiant Disorder Subscale of the SNAP-IV; Oppositional Subscale of the Conner’s Teacher Rating Scales	3	1 (parent)	1	12.5	3.1	1	N/A	0	0	0	1	1									No relevant analyses reported for our purposes.	No		8	1.44	0.79		24	1.05
Bos, 2015-I	Bos, D. J., Oranje, B., Veerhoek, E. S., Van Diepen, R. M., Weusten, J. M. H., Demmelmair, H., Koletzko, B., De Sain-Van Der Velden, M. G. M., Eilander, A., Hoeksma, M., & Durston, S. (2015). Reduced symptoms of inattention after dietary omega-3 fatty acid supplementation in boys with and without attention deficit/hyperactivity disorder. Neuropsychopharmacology, 40(10), 2298-2306. https://doi.org…	1	1	Boys with a DSM-IV diagnosis of ADHD	Mixed (psychiatric outpatients and general population)	The children were either medication naïve or using psychostimulant medication (methylphenidate only). No other forms of psychoactive medication were accepted. Children were allowed to use their medication throughout the intervention. Any changes in medication status were recorded on a monthly basis by the research team. Three children in the ADHDActive group and four children in the ADHDPlacebo g…	The Essential Fatty Acids Questionnaire (EFAQ) was collected to assess symptoms of fatty acid deficiency. At baseline, children with ADHD scored higher on symptoms of FA deficiency. However, only 3 children out of the ADHD group met cutoff criteria for FA deficiency	40	100	Mean (SD)=10.3 (2.0) years, Range=8-15 years	Not reported	The placebo product was a margarine with the same sensory properties, but with monounsaturated fatty acids (refined plant oils) instead of EPA and DHA; the total amount of saturated fatty acids and omega-6 fatty acid were matched in the placebo and active product.	4	10 g of omega-3 fortified, full-fat (80%) margarine, containing 650 mg DHA and 650 mg EPA	112	Compliance was assessed by weighing the leftover products that parents returned to the investigators on a monthly basis. Furthermore, participants and parents kept a calendar, on which daily margarine consumption was recorded. Compliance was measured on a monthly basis using the Diet and Lifestyle Change Questionnaire (DLCQ).	Not reported	Parent-rated Child Behavior Checklist (CBCL) / Aggressive Behavior Subscale	N/A	N/A	1	1 (parent)	1	2.5	2.5	0	N/A	1	0	0	0	1									There were no significant effects of treatment on the CBCL Aggressive Behavior subscales [no p value or effect size reported]	No		20	9.7	7.2		20	11
Bos, 2015-II																		Parent-rated Child Behavior Checklist (CBCL) / Rule-breaking Subscale	N/A	N/A	3	1 (parent)	1	2.5	2.5	0	N/A	1	0	0	0	1									There were no significant effects of treatment on the CBCL Rule Breaking subscale [no p value or effect size reported]	No		20	3.1	2.8		20	3.8
Chang, 2019	Chang, J. P. C., Su, K. P., Mondelli, V., Satyanarayanan, S. K., Yang, H. T., Chiang, Y. J., ... & Pariante, C. M. (2019). High-dose eicosapentaenoic acid (EPA) improves attention and vigilance in children and adolescents with attention deficit hyperactivity disorder (ADHD) and low endogenous EPA levels. Translational psychiatry, 9(1), 303.	1	1	Youth aged 6–18 years with diagnosis of ADHD. Participants were either drug naïve or had no medication for the past 6 months and exclusion criteria were: intelligence quotient <70; speech delay or intellectual disability; other comorbid psychiatric disorders, such as autism spectrum disorder, anxiety disorder, conduct disorder, and other major psychiatric disorders; comorbid physical disorders, s…	Outpatient psychiatry	0	Table 2 provides detailed data on level of PUFAs at baseline	103	85.9	Mean=9.49 (SD= 3.05) years, Range= 6–18-years-old	Not reported	Placebo (1.2 g/day soybean oil)	5	High-dose eicosapentaenoic acid (1.2 g/day EPA)	84	"Longer trials risk high drop-out rates, and we wanted to test an intervention that was easily deliverable in non-specialist settings; our drop-out rate of around 10% testifies to the success of this approach."	Not reported	Conduct Problems Subscale scores of the Strengths and Difficulties Questionnaire (SDQ)	More severe forms of antisocial behaviour are prioritized	Oppositional defiant disorder subscale score of the parent version of SNAP-IV (SNpO); Oppositional defiant disorder subscale score of the teacher version of SNAP-IV (SNtaO)	3	1 (parent)	1	<5.9	10.7	1	N/A	2	1	1	1	2									There were no differences in the changes of the SDQ Conduct (p = 0.885, test statistics and effect size not reported) subscale scores between the n-3 PUFAs and placebo group (Supplementary Table 4).	No		51	4.35	2.27		52	4.02
Crippa, 2019	Crippa, A., Tesei, A., Sangiorgio, F., Salandi, A., Trabattoni, S., Grazioli, S., ... & Nobile, M. (2019). Behavioral and cognitive effects of docosahexaenoic acid in drug-naïve children with attention-deficit/hyperactivity disorder: A randomized, placebo-controlled clinical trial. European Child & Adolescent Psychiatry, 28, 571-583.	1	1	Children with attention-deficit/hyperactivity disorder (ADHD). Only participants with Full Scale Intelligence Quotient (FSIQ) or estimated FSIQ scores higher than 80 were included. All children were required to be drug-naïve and not have consumed omega-3/omega-6 supplements during the 3 months prior to the recruitment. Exclusion criteria were a history of seizures, other neurological disorders, o…	Outpatient psychiatry	0	All participants had abnormally lower blood level of DHA at baseline compared to a control group of 22 healthy developing children matched by gender, age, and IQ (details in Table 1)	50	92	Mean (SD)= 10.99 (1.64) years, Range= 7 to 14	100% Caucasian	Placebo treatment consisted of two pearls per day containing 500 mg wheat germ oil. The placebo was stabilized with a low concentration of Vitamin E. The placebo pearls matched the DHA ones in touch, smell, and size.	5	Active supplement consisted of two soft gelatin pearls per day providing a total dose of 500 mg algal DHA.	182	Not provided	Neither major nor minor adverse events were reported by participants.	Conduct Problems Subscale scores of the Strengths and Difficulties Questionnaire (SDQ)	More severe forms of antisocial behaviour are prioritized	Behavior subscale score of the Child Health Questionnaire	3	1 (parent)	1	4	4	0	N/A	0	0	0	0	0									No relevant analyses were conducted for our purposes.	No		25	3.52	1.64		25	3.8
Dean, 2014-I	Dean, A., Bor, W., Adam, K., Bowling, F., & Bellgrove, M. (2014). A randomized, controlled, crossover trial of fish oil treatment for impulsive aggression in children and adolescents with disruptive behavior disorders. Journal of Child and Adolescent Psychopharmacology, 24(3), 140-148. https://doi.org/10.1089/cap.2013.0093	1	2	Children exhibiting impulsive-aggressive behaviors persisting for at least 6 months, meeting criteria for diagnosis of oppositional defiant disorder or conduct disorder and history of at least one unsuccessful attempt at behavioral intervention for aggression. Half met diagnostic criteria for conduct disorder (52.4%; 11/21) and 76% met criteria for ADHD. Potential participants were excluded if th…	Psychiatric outpatient	2	At baseline, more than one third of children (38.5%) exhibited fatty acid insufficiency as determined by TT ratio. However, no children had a serious deficiency.	21	81	Mean (SD)=10.3 (2.2) years, Range=7.1-14.2, Median=9.9	Not reported	Placebo capsules looking identical to intervention group, and containing low polyphenol olive oil and 10 mg standard fish oil to assist in maintaining blinding.	5	4 g fish oil daily, containing 400 mg EPA and 2000 mg DHA	42	Not provided	Based on the Treatment Emergent Symptom Scale, there were no differences in adverse effects reported between fish oil and placebo (F = 0.30, p = 0.59). There was no difference in weight gain between fish oil and placebo (F = 0.26, p = 0.62). No serious side effects were reported throughout the trial.	Total score on Children’s Aggression Scale - Parent Version (CAS)	CAS was prioritized over MOAS as the latter contains several items on aggression against self	Subscale scores of the CAS (verbal aggression, aggression against objects and animals, provoked physical aggression, initiated physical aggression, and use of weapons); Modified Overt Aggression Scale (MOAS)	1	1 (parent)	1	14.3	14.3	0	1	0	0	0	1	1									No effect of fish oil treatment was observed on change in total scores of the CAS (F = 0.05, p = 0.82).	No		21	23.22	13.93		21	23.22
Dean, 2014-II																		Conduct Problems Subscale of the Strengths and Difficulties Questionnaire	N/A	N/A	3	1 (parent)	1	14.3	14.3	0	1	0	0	0	1	1									A trend suggested that fish oil supplementation improved scores less on the SDQ Conduct Problems Subscale (F = 4.34, p = 0.056) than the control condition.	No		21	5.14	1.24		21	5.14
Dopfner, 2021	Döpfner, M., Dose, C., Breuer, D., Heintz, S., Schiffhauer, S., & Banaschewski, T. (2021). Efficacy of Omega-3/Omega-6 Fatty Acids in Preschool Children at Risk of ADHD: A Randomized Placebo-Controlled Trial. Journal of Attention Disorders, 25(8), 1096-1106.	1	1	Children with elevated levels of ADHD symptoms not receiving any current medication for ADHD. Children who were already receiving a treatment aiming at the reduction of behavior problems were included in the study if no change of treatment was planned. Exclusion criteria were a hypersensitivity to components of the study product (fish oil, primrose oil, natural strawberry flavoring, or bovine gel…	School	2	Not reported	40	75	Mean (SD)= 5.26 (0.77) years; range=3 to 6 years	Not reported	Four capsules of placebo daily	5	Two capsules of an Omega-3/Omega-6 fatty acid supplement twice daily, corresponding to a daily dose of 372 mg EPA, 116 mg DHA, and 40 mg GLA. The supplement used for the trial was Equazen Eye Q™ (provided by Vifor Pharma, Switzerland).	122	Authors have highlighted problems with blinding when evaluating PUFAs, as the preparations may have a fishy aftertaste.	Not reported	Externalizing problems score of the Child Behavior Checklist (CBCL)	The externalizing problems score of the Child Behavior Checklist (CBCL) is the assessment tool more often used in the included studies and is the most comprehensive indicator provided.	Externalizing problems score of the Caregiver–Teacher Report Form (C-TRF); CBCL – Aggressive Behavior; C-TRF – Aggressive Behavior	3	1 (parent)	1	<20	22.5	0	N/A	1	1	1	0	1									Intention-to-treat analyses of covariance, controlling for age and baseline data, revealed effects of intervention on parent-rated externalizing symptoms (parent ratings: F = 4.58, p = .04, d = 0.54).	No		20	19.02	7.95		20	23.25
Elshorbagy, 2018	Elshorbagy HH, Barseem NF, Abdelghani WE, et al. Impact of Vitamin D Supplementation on Attention-Deficit Hyperactivity Disorder in Children. Annals of Pharmacotherapy. 2018;52(7):623-631. doi:10.1177/1060028018759471	1	1	Children with ADHD (diagnosed by psychiatrist) and vitamin D deficiency	Psychiatric outpatient	All children (members of both the intervention and control group) received behavioral therapy and methylphenidate 0.3 to 1 mg/kg/d (began with 0.3 mg/kg and titrated gradually to the optimum dose, 1 mg/kg), 3 times a day.	Blood Vitamin D level <17.2 (9.0) ng/mL. Exact value unknown as it was only reported for the full sample and we are only interested in a 80% subsample of the original, full sample. The value of 17.2 falls in the low category (10-29 ng/mL) even though this value includes the 20% whose vitamin D level was normal (30-100 ng/mL), which may mean that the vitamin D level of actual participants was seve…	40	~56% male (exact value unknown as it was only reported for the full sample and we are only interested in a 80% subsample of the original, full sample)	Mean (SD)=~9.3 (2.6) years (exact value unknown as it was only reported for the full sample and we are only interested in a 80% subsample of the original, full sample)	Not reported	Placebo identical in appearance with active supplement (in addition to methylphenidate)	5	Vitamin D supplementation was done in the form of cholecalciferol in a dose of 3000 IU daily (in addition to methylphenidate)	84	No Information	Minor adverse effects of vitamin D supplementation were (in 15% of patients) mild abdominal pain, diarrhea, and loss of appetite (loss of appetite was reported for 5% of patients in the placebo group).	Oppositional Subscale of the Conner’s Parent Rating Scale	N/A	N/A	3	1 (parent)	1	20	12.5	2	N/A	2	0	0	1	2									No comparison was made for our purposes (oppositionality significantly decreased in both the intervention and control group and the time x group interaction was not investigated).	No		20	63.5	12.8		20	72.4
Gast, 2023	Gast, D. A., Didden, R., Westera, J. J., van de Rest, O., van Hemert, A. M., & Giltay, E. J. (2023). Dietary supplements for aggressive behaviour in people with intellectual disabilities: A randomised controlled crossover trial. Journal of Applied Research in Intellectual Disabilities, 36(1), 122-131. https://doi.org/10.1111/jar.13041	1	5	Individuals with intellectual disability or borderline intellectual disability (combined average IQ of 48.6) with co-morbid autism (42.5%) and ADHD (9.8%) and a score of ≥5 on the Social Dysfunction and Aggression Scale (as indicator of elevated aggression)	Six care organisations (day programming and residential) for people with intellectual disabilities	Psychiatric medications (58.4%, most frequently antipsychotics), antiepileptics (8.9%), behavioural therapy (12.5%)	Score of 80.9 based on the Dutch Healthy Diet Food Frequency Questionnaire (no information given to help with the interpretation of these data)	113	65.5	Mean (SD)=22.8 (7.2) years; age range of eligibility: 12-40 years; actual age range not reported	Not reported	Visually indistinguishable placebo capsules. Content of the ‘multivitamin-mineral placebo’: 13 mg rice bran extract, 440 mg microcrystalline cellulose, 0.8 mg riboflavin (to secure the blind). Content of the omega-3 placebo: 500 mg high oleic sunflower oil, 0.75 mg mixed tocopherols	5	4 capsules daily with one meal, consisting of 2x multivitamin & minerals (Bonusan Multi Vital Actief: 13 vitamins and 10 minerals) and 2x omega-3 fatty acid (Bonusan Omega-3 Forte: 200 mg DHA and 300 mg EPA) supplement. Exact content of micronutrient supplement: MINERALS (10): Manganese (mg): 0.5; Iron (mg): 4; Zinc (mg): 10; Copper (mg): 0.5; Magnesium (mg): 70; Molybdenum (μg): 13; Borium (mg):…	112	Participants received a gift voucher of 5 euros twice for their contribution to providing baseline and endpoint data	The most common symptoms were gastrointestinal problems and lack of energy. 29.6% of participants had at least 1 adverse event in the active group, which did not significantly differ from that in the placebo group (31.8%). There were also no significant differences in the total number of adverse events between the two groups.	Staff-reported Modified Overt Aggression Scale score	The Social Dysfunction And Aggression Scale is similar is scope but it is a much less frequently used tool than the MOAS	Social Dysfunction and Aggression Scale	1	1	1	17.5	1.8	0	N/A	0	0	0	0	0									No analyses were performed and reported in the paper for the pre-cross-over data (such data were provided by the original authors and included in the current meta-analysis). Considering all data (including the 21.2% who completed the cross-over phase as well), there was no significant difference in mean number of incidents per day between those assigned to supplements versus placebo, with an inci…	No		57	0.451	0.537		56	0.436
Gesch, 2002	Gesch, C.B., Hammond, S.M., Hampson, S.E., Eves, A., Crowder, M.J., 2002. Influence of supplementary vitamins, minerals and essential fatty acids on the antisocial behaviour of young prisoners. Randomised, placebo-controlled trial. British Journal of Psychiatry 181, 22–28.	1	1	young adult prisoners	Prison	6 participants (2.6%) received psychiatric medications	Dietary analyses of the participants’ food diaries showed that the diets provided for the prisoners were close to UK dietary recommendations of the time of the study. However, poor food choices by the prisoners typically resulted in lower nutrient intakes, most notably of minerals. Despite availability, a high percentage of our participants consumed less than the UK reference nutrient intakes (RN…	231	100	No information on age other than the labeling of participants as ‘young adults’	Not reported	A vegetable oil-based placebo with an identical opaque bi-coloured gelatine	5	Broad-range multivitamin/mineral supplement (‘Forceval’): Vitamin A: 750 μg; Vitamin D: 10 μg; Vitamin B1: 1.2 mg; Vitamin B2: 1.6 mg; Vitamin B6: 2 mg; Vitamin B12: 3 mg; Vitamin C: 60 mg; Vitamin E: 10 mg; Biotin: 100 μg; Nicotinamide: 18 mg; Phantotenic acid: 4 mg; Folic acid: 400 μg; Calcium: 100 mg; Iron: 12 mg; Copper: 2 mg; Magnesium: 30 mg; Zinc: 15 mg; Iodine: 140 μg; Manganese: 3 mg; Po…	143 (on average; ranging from 14 to 273)	Some prisoners did not possess the most basic knowledge to choose a healthy diet; some had not heard of vitamins. Poor food choices by the prisoners typically resulted in lower nutrient intakes, most notably of minerals.	The institution’s senior medical officer reported no adverse reactions to supplementation. No individuals were withdrawn as a result of ill effects from supplementation	Prison records of antisocial behaviours; number of infringements per 1000 prison days	N\A	N/A	3	1	1	7.8	0	1	N/A	0	0	0	1	1									Supplementing prisoners’ diets with physiological dosages of vitamins, minerals and essential fatty acids caused a 26.3% (95% CI=8.3-44.3%) reduction in antisocial behaviour compared to those receiving a placebo (p=0.03).	No	Due to missing SD values, outcome data was considered as event count.
Ghose, 1983-I	Ghose, K. (1983). L-tryptophan in hyperactive child syndrome associated with epilepsy: A controlled study. Neuropsychobiology, 10(2-3), 111-114. https://doi.org/10.1159/000117996	1	2	Hyperkinetic epileptic boys with intellectual disability having at least 3 of the following 5 symptoms: (1) disturbances of learning or adaptational functions; (2) poor concentration; (3) psychomotor restlessness; (4) fluctuations of mood, and (5) aggressiveness or outbreaks of rage or rapid fatigability. The mean duration of these symptoms was 3.3 years (range 1.3-5.5 years).	Residential school for children with epilepsy	Combinations of carbamazepine and sodium valproate or carbamazepine/sodium valproate alone. Concomitant antiepileptic drugs were kept unaltered and no other drug was prescribed during the study	Not reported	11	100	Mean (SD)=11.3 (SD not reported); Range=7-14	Not reported	Matched placebo tablets	5	L-tryptophan was given at 40 mg/kg body weight orally and the total daily dose varied between 1,200 and 2.000 mg. This was administered in three divided daily doses	35	Not reported	To evaluate side effects, a full physical examination was carried out at weekly intervals. Enquiries were also made to the teachers and houseparents regarding any recently developed symptoms. No side effects were observed.	100 mm visual analogue scale for aggressiveness	Aggressiveness domain of the Meanwood Park Hospital Behaviour Rating Scale is unknown: we were not able to identify any descriptions of it and no one else seem to have used it in the past 40 years. Compared to this record, a visual analogue scale on aggressiveness is much more transparent and more likely to be used by others in the past or future.	Aggressiveness domain of the Meanwood Park Hospital Behaviour Rating Scale	1	1	1	0	0	1	1	1	2	0	0	2									There was no statistically significant difference between l-tryptophan and placebo condition as assessed by the visual analogue scales (no test statistic, p-value or effect size reported).	No	Due to missing SD values, outcome data was considered as event count.	11	5		.	11	5
Ghose, 1983-II																		Antisociability domain of the Meanwood Park Hospital Behaviour Rating Scale	Oppositional Subscale scores for the Conner’s Parent AND Teacher Rating Scales were not reported (only the total score of the Conner’s Parent AND Teacher Rating Scales)	Oppositional Subscale of the Conner’s Parent AND Teacher Rating Scales	3	1	1	0	0	1	1	1	2	0	1	2									There was no difference between l-tryptophan and placebo as assessed by the Meanwood Park Hospital Behaviour Rating Scale (no test statistic, p-value or effect size reported).	No	Due to missing SD values, outcome data was considered as event count.	11	5.1		.	11	5.1
Gustafsson, 2010	Gustafsson, P. A., Birberg‐Thornberg, U., Duchén, K., Landgren, M., Malmberg, K., Pelling, H., ... & Karlsson, T. (2010). EPA supplementation improves teacher‐rated behaviour and oppositional symptoms in children with ADHD. Acta Paediatrica, 99(10), 1540-1549.	1	1	Children with ADHD and clinical-level of oppositional problems Exclusion criteria were mental retardation (IQ < 70 on formal psychological testing), autism, major depression, epileptic seizure (including Petit Mal) during the proceeding 2 years, other neurological disorder, other endocrinological disorders (i.e. diabetes mellitus, thyroid disorder, etc.), fish allergy, severely impaired hearing a…	School	0	If the child had taken LCPUFA, a wash-out period of 10 weeks was required (one participant). Children responding to treatment had lower EPA concentrations (p = 0.02), higher AA ⁄ EPA (p = 0.005) and higher AA ⁄DHA ratios (p = 0.03) in serum at baseline.	48	80	Range= 7-12 years	100% Caucasian	The placebo was a mixture of rape seed oil and medium-chain triglycerides contained in a capsule identical to the one used for the active intervention and contained <10% of the omega-3 fatty acid content of the active supplement	5	One capsule PlusEPA contained 500 mg EPA + 2.7 mg DHA and 10 mg Vitamin E	105	No information	There were only mild adverse events observed, most of them classified as not related or unlikely to have been related to the intervention (Anything reported ⁄ Nothing reported, PlusEPA: 21 ⁄ 25; placebo: 24 ⁄ 22). Events possibly related to drug treatment, such as abdominal symptoms (nausea 5 ⁄ 41; 6 ⁄ 40, diarrhoea 3 ⁄ 43; 4 ⁄ 42) and nose bleeding (1 ⁄ 45; 3 ⁄ 43), did not differ between the Pl…	Oppositionality Subscale of the Conners’ Teacher Rating Scales (CTRS) in children defined as having oppositional/defiant disorder	Only the Oppositionality Subscale of the Conners’ Teacher Rating Scale was reported for the subgroup of interest (children with oppositional problems at a clinical level)	Oppositionality Subscale of the Conners’ Parent Rating Scales (CPRS) in the full sample; Oppositionality Subscale of the Conners’ Teacher Rating Scales (CTRS) in the full sample	3	1 (teacher)	1	unknown	<15.6%	1	N/A	0	2	0	1	2									CTRS subscale scores regarding oppositional behavior in the intervention group showed significantly larger improvement than in the control group (unspecified metric of effect size=0.59, p-value=0.04)	No		25	10	2.6		23	8.5
Hemamy, 2020 & 2021	Hemamy, M., Heidari-Beni, M., Askari, G., Karahmadi, M., & Maracy, M. (2020). Effect of Vitamin D and magnesium supplementation on behavior problems in children with attention-deficit hyperactivity disorder. International Journal of Preventive Medicine, 11(1), 4. Hemamy, M., Pahlavani, N., Amanollahi, A., Islam, S. M. S., McVicar, J., Askari, G., & Malekahmadi, M. (2021). The effect of vitamin D …	1	1	Children with ADHD who were not taking any multivitamin/mineral before initiating or during the study and were not suffering from any chronic medical or other psychiatric disorders	Community	1 = Yes; specifically: Ritalin	Serum level of 25-hydroxyvitamin D3: approximately 17 ng/dL. Serum magnesium levels: approximately 1.90 mg/dL for intervention group and approximately 1.85 mg/dL for control group	66	69.7	Mean (SD)= 9.11 (1.61) years; Range= 6-12 years old	Not reported	Edible paraffin oil as a placebo for vitamin D. Microcrystalline cellulose and stearic acid as a placebo for magnesium.	5	A pearl of vitamin D (50,000 IU/week with lunch meal) and an oral tablet of magnesium (6 mg/kg/day with lunch meal)	56	No information	All children were monitored for clinical and laboratory evidence of toxicity or other adverse events. No adverse effects of Vitamin D and magnesium supplementation were reported at the end of this study.	Conduct Problems Subscale of the Conners̕ Parent Rating Scale (CPRS)	The Conduct Problems Subscale of the Conners’ Parent Rating Scale is the most comprehensive indicator provided.	Conduct Problems Subscale of the Strengths and Difficulties Questionnaire (SDQ)	3	1 (parent)	1	0	0	0	N/A	0	0	0	0	0									Supplementation with Vitamin D and magnesium caused a significantly larger decrease in conduct problems score (p = 0.001, test statistics and effect size not reported) in the intervention group compared with placebo.	No	2 papers describing the same study but two different outcomes, one of which was chosen; SD was calculated from SE	33	16.91	10.2		33	17.24
Hirayama, 2004	Hirayama, S., Hamazaki, T., & Terasawa, K. (2004). Effect of docosahexaenoic acid-containing food administration on symptoms of attention-deficit/hyperactivity disorder — a placebo-controlled double-blind study. European Journal of Clinical Nutrition, 58, 467-473. https://doi.org/10.1038/sj.ejcn.1601830 and additional data from: Hamazaki, T., Hirayama, S. (2004). The effect of docosahexaenoic aci…	1	1	School-aged children with formally diagnosed or suspected ADHD (per DSM-IV) with comorbid disorders (33/40) of Asperger’s syndrome, conduct disorder, learning disorder, or mood disorder	Mixed (summer camp for children with psychiatric disorders and home setting)	Six participants were on medications; two (treated with methylphenidate alone) were in the intervention group, whereas four [treated with 1) methylphenidate, 2) methylphenidate and carbamazepine, 3) fluvoxamine, and 4) carbamazepine and sulpiride]. Parents were asked to continue their habitual diet except that their children might reduce bread consumption.	Not reported	40	80	Mean (SD)=not reported; Range=6-12; Median =9	Not reported	Indistinguishable placebo foods (fermented soybean milk, bread rolls, and steamed bread) containing olive oil	4	Fish oil added to fermented soybean milk (600mg DHA/125 ml, 3/week), bread rolls (300mg DHA/45 g, 2/week) and steamed bread (600mg DHA/60 g, 2/week) for 2 months. As a total, their average intake of omega-3 fatty acids from those foods was 3600mg DHA + 700mg eicosapentaenoic acid (EPA)/week.	60	Consumption of both foods was nearly 100% according to a questionnaire performed at the end of the study [cultural context is Japan]. Everyone completed the study, which was rather unusual in a study of this type. One of the reasons of this null dropout rate was probably the tastes of test and placebo foods. We recently experienced a similar result from a fish oil administration trial; in a place…	Not reported	Ad hoc, 2-item scale to assess aggression	N\A	N/A	1	1 (parent + teacher)	1	0	0	0	N/A	0	0	0	1	1									In the intervention group, aggression was significantly (p=0.01) more reduced than in the control group with baseline as covariate.	No		20	2.1	1.52		20	2.05
Johnson, 2010	Johnson, C. R., Handen, B. L., Zimmer, M., & Sacco, K. (2010). Polyunsaturated fatty acid supplementation in young children with autism. Journal of Developmental and Physical Disabilities, 22, 1-10.	1	1	Preschoolers with an autism spectrum disorder (ASD). 17 participants had Autistic Disorder and 6 had Pervasive Developmental Disorder, Not Otherwise Specified [PDD, NOS]). Children were excluded if they were taking prescription medications, had identifiable genetic or metabolic conditions to explain their autistic symptoms, seizures, a history of low platelet count, or a bleeding disorder.	Community	0	Not reported	23	Not reported	Mean (SD) = 3.4 (0.7) years	Not reported	Healthy, low sugar diet. Parents were counseled on adhering to a healthy diet based on the food guide pyramid for young children (www.cnpp.usda.gov/FGPAChildren.htm). A set of standard written materials was provided to the parents along with nutritional counseling in healthy eating.	5	Two capsules per day for a daily dose of 400 mg of DHA. The Martek Biosciences product was chosen for this study.	91	Telephone calls also assisted in providing counseling about ideas to increase a child’s compliance when taking the supplements. Parents in the PUFA group were contacted every other week to determine adherence and to answer any questions parents might have.	Ten side-effect items relevant to PUFA were completed: constipation, irregular bowel, diarrhea, stomach aches, nausea/vomiting, easy bruising, nose bleeds, skin rash, decreased appetite, increased appetite. Total side effects for the two groups were not significantly different (χ2=0.219; p<.064). The raw numbers showed decrease from baseline to end-of-treatment in both groups but the decrease was…	Aggression Subscale of the Child Behavior Checklist (CBCL)	The Externalizing Domain of the CBCL 1.5-5 is in significant overlap with the Agreesive Behaviours Subscale (19 out of the 24 items are the items of the Aggressions Subscale, while the remianing are attention deficit-related items, which are not relevant for our purposes)	Externalizing Domain of the CBCL 1.5-5	1	1 (parent)	1	10	4.35	1	N/A	1	0	1	1	1									There were no significant differences found between the two groups on the outcome (F=0.404, p=0.532, effect size not reported).	No		10	57.2	7.51		13	55.23
Johnson, 2011	Johnson, C. R., Handen, B. L., Zimmer, M., Sacco, K., & Turner, K. (2011). Effects of gluten free/casein free diet in young children with autism: a pilot study. Journal of Developmental and Physical Disabilities, 23, 213-225. https://doi.org/10.1007/s10882-010-9217-x	1	1	Preschool children with an autism spectrum disorder (90.1% with autism specifically) diagnosed by psychologist/pediatrician	Outpatient child medical centre	0	Not reported	22	81.8	Mean=3.3 (0.7) years; Range=3-5 years	Not reported	Healthy diet education based on the food guide pyramid for young children (www.cnpp.usda.gov/FGPAChildren.htm). A set of standard written materials was provided to the parents along with nutritional counseling in healthy eating. The diet emphasized eating fruits, vegetables and whole grains plus lean meats and fish. At intervention-end, the control group showed identical or non-significantly bett…	1	Gluten Free / Casein Free (GFCF) diet to completely eliminate both gluten and casein products. There was also an emphasis on offering lots of fruits and vegetables (but whether there was a change in this regard, was not reported).	90	Parents were provided with 1) tips regarding creative ways to use various gluten free products, 2) a list of all the local grocery stores that stocked GFCF items and 3) a list of websites carrying GFCF products. Parents were also offered a 24-h call-in service for health concerns (e.g., too little fluid intake, too little urination, refusal of food three times within a day, lethargy etc.). The GF…	No serious adverse side events were reported during the trial. The total side effects for the two groups (1 per participant on average in intervention group, 0.5 per participant on average in control group) were not significantly different (p=.151). Adverse events in intervention group were: irregular bowel movements (n=2), stomach aches (n=1), nausea / vomiting (n=1), night wakings (n=1) and dec…	Aggressive Behaviors Subscale of the Child Behavior Checklist (CBCL) 1.5–5.	The Externalizing domain in this CBCL version consists of two syndrome subscales: Attention Problems and Aggressive Behavior. As attention problems are not relevant for us and as we have already considered the aggression scores separately, we cannot consider this broad band score.	Externalizing domain of the Child Behavior Checklist 1.5–5	1	1 (parent)	1	0	0	1	N/A	0	0	2	1	2									Significantly larger improvement in aggression in the intervention group (F=4.56, p=.046, effect size not reported).	No		8	62	13.3		14	56
Johnstone, 2022-I	Johnstone, J. M., Hatsu, I., Tost, G., Srikanth, P., Eiterman, L. P., Bruton, A. M., ... & Arnold, L. E. (2022). Micronutrients for attention-deficit/hyperactivity disorder in youths: a placebo-controlled randomized clinical trial. Journal of the American Academy of Child & Adolescent Psychiatry, 61(5), 647-661.	1	1	Children with ADHD displaying at least one symptom of irritability or anger and who were willing/ able to swallow 9–12 capsules per day with food and attend all study appointments, were psychotropic medication-free for at least 2 weeks prior to in-person baseline assessment and were willing to give blood samples at baseline and week 8. Exclusion criteria were based on parent report of: 1) a neuro…	Community	1 = Yes; specifically: Concomitant nutritional supplementation was permitted only if the supplement did not contain ingredients in the active intervention. Other treatments, such as occupational therapy or counselling, were permitted and recorded	Baseline labwork included complete blood count, comprehensive metabolic panel, thyroid, iron, and urinalysis. No concerning blood or urine values were detected	135	73	Mean=9.8 (1.7) years; Range = 6-12 years	Race: 3% Asian; 3% African American/Black; 88% White ; 6% Other. Ethnicity: 85% Not Hispanic or Latino; 8% Hispanic or Latino; 7% Other	Placebo contained cellulose filler and 0.1 mg of riboflavin per capsule to mimic the color of urine as when supplemented with B-vitamins. Placebo supplements were provided by Hardy Nutrionals.	5	Broad-range micronutrients capsules containing all essential vitamins and minerals, plus amino acids and antioxidants. 9-12 capsules/day leading to doses above the Recommended Dietary Allowance (RDA) but below the Upper Tolerable Intake Level (UL). The formula, Daily Essential Nutrients, was developed and provided by Hardy Nutritionals. Ingredients (per capsule): Vitamin A: 480 IU; Vitamin C: 50 …	56	The micronutrient treatment was both acceptable and well tolerated, with a 93% retention rate and 74% of participants meeting per-protocol adherence criteria, despite a relatively large number of capsules taken throughout the day. Taking capsules three times daily may be impractical for some families, so once the active phase of the study finished, families were welcome to adjust the dose frequen…	No between-group differences for treatment-emergent adverse events (AEs) were detected (Table 4). Rated by the site clinician as possibly, probably, or likely attributable to the treatment, 32% in the micronutrient group reported at least one attributable AE compared to 45% in the placebo group (p=0.13). No between-group differences for overall number of AEs were detected regardless of attributio…	Oppositional defiant (ODD) subscale scores of the parent-rated Child and Adolescent Symptom Inventory-5 (CASI-5)	At the age of the participants, parents most likely have a more thorough understanding of their child’s behaviour (including indirect information from teachers but not vice versa) than other adults. The parent-rated ODD subscale scores allows for a more comprehensive conceptualization of antisocial behaviour and ODD subscales are more often used in included studies.	Oppositional defiant (ODD) subscale scores of the other adult-rated Child and Adolescent Symptom Inventory-5 (CASI-5); Disruptive Mood Dysregulation Disorder (DMDD) subscale scores of the parent-rated Child and Adolescent Symptom Inventory-5 (CASI-5); Disruptive Mood Dysregulation Disorder (DMDD) subscale scores of the other adult-rated Child and Adolescent Symptom Inventory-5 (CASI-5)	3	1 (parent)	1	9	6.67	0	N/A	0	1	0	0	1									No significant difference in antisocial behaviour (ODD scores) between intervention and control group (p=0.52; test statistics and effect size not reported).	No but the sex-by-time-by-treatment interaction was not significant indicating that the treatment effects were similar across sexes.		78	1.63	0.79		57	1.76
Johnstone, 2022-II																		Peer Conflict Subscale of the parent-rated Child and Adolescent Symptom Inventory-5 (CASI-5)	At the age of the participants, parents most likely have a more thorough understanding of their child’s behaviour (including indirect information from teachers but not vice versa) than other adults (cf. the alternative is the same tool completed by adults other than the parent)	Peer Conflict Subscale scores of the other adult-rated Child and Adolescent Symptom Inventory-5 (CASI-5)	1	1 (parent)	1	9	6.67	0	N/A	0	1	0	0	1									No significant difference in aggressive behaviour between intervention and control group (p=0.46; test statistics and effect size not reported).	No but the sex-by-time-by-treatment interaction was not significant indicating that the treatment effects were similar across sexes.		78	0.56	0.53		57	0.55
Khoshbakht, 2021	Khoshbakht, Y., Moghtaderi, F., Bidaki, R., Hosseinzadeh, M., & Salehi-Abargouei, A. (2021). The effect of dietary approaches to stop hypertension (DASH) diet on attention-deficit hyperactivity disorder (ADHD) symptoms: a randomized controlled clinical trial. European journal of nutrition, 60, 3647-3658.	1	1	Children with ADHD. Children were excluded from the study if: (1) they used medication or behavioral therapy for ADHD before or during the intervention period; (2) had a history of any other neurological diseases associated with ADHD-like anxiety; (3) had a low intelligence quotient score (less than 70) (assessed by the Wechsler IQ test); (4) were adopted or foster child; (5) experienced a recent…	Community	0	Detailed data on baseline macro- and micronutrient intake available in Table 3. No interpretation provided by authors regaridng deficiences.	80	98	Range= 6-12 years	Not reported	Treatment as usual. The control diet was designed to be similar to the usual diet in the study context (Iran). The control diet allowed for refined grains, full-fat dairy, and meats. It also had lower amounts of fruits and vegetables. Simple sugars were also allowed in the control diet.	3	Dietary approaches to stop hypertension (DASH) diet. Parents were provided with sample diets and food substitution lists. The DASH diet is designed to contain high amounts of whole grains, fruits, vegetables, low-fat dairy products, nuts, and beans, as well as low amounts of saturated fats, cholesterol, refined grains, sweets, and red meat. The estimated energy requirement (EER) was calculated us…	84	Not reported	No information provided.	Parent-reported Conduct Problems Subscale of the Strength and Difficulties Questionnaire (SDQ)	The parent-reported conduct problems subscale score of the Strength and difficulties questionnaire (SDQ) is observer-reported and provides more comprehensive insight than the teacher version (teachers more often report to parents on behaviour than vice versa).	Teacher-reported Conduct Problems Subscale of the Strength and difficulties questionnaire (SDQ), Child-reported Conduct Problems Subscale of the Strength and difficulties questionnaire (SDQ).	3	1 (parent)	1	7	7	0	N/A	2	2	2	1	2									No significant difference between study groups regarding SDQ Conduct Problems scores (p=0.73, test statistics and effect size not reprted)	No		40	4.2	2.02		40	4.07
Longhurst, 1988	Longhurst, J. E., & Mazer, G. E. (1988). The effects of a low glycemic diet on antisocial behavior in juvenile offenders. International Journal of Biosocial Research.	2	1	Juvenile offenders	Youth prison	2	Not reported	140	100	Range= 11.8-17.4 years	50% Caucasian, 44% Black, 3% biracial, 3% Spanish-American, Oriental, or American Indian	Treatment as usual, no dietary alteration. Foods identical to the treatment diet in all respects with the exception that it contained more carbohydrates	1	Diet containing foods (bread, cereal products, legumes, fruits, and vegetables) with lower glycemic index than the same type of foods served to the control group. Other foods (meat) were identical to those in the control group.	213	No information	Not reported	Proportion of participants having at least one formally documented, severe antisocial act ("Unusual Incident Report")	Frequency of formalized, documented Unusual Incident Reports (UIRs) allows for a more comprehensive conceptualization of antisocial behaviour.	Frequencies of observed antisocial, aggressive, or rebellious behaviours in the classroom as measured by a modified version of the Adaptive Behaviour Scale-School Edition	3	1 (prison officer)	1	0	0	1	N/A	1	0	1	1	1									The proportion of participants with at least one documented severe antisocial behaviour was significantly lower in the treatment group than in the control group (x2=5.78, p=0.02, effect size not reported).	No
Mankad, 2015	Mankad, D., Dupuis, A., Smile, S., Roberts, W., Brian, J., Lui, T., ... & Anagnostou, E. (2015). A randomized, placebo controlled trial of omega-3 fatty acids in the treatment of young children with autism. Molecular autism, 6, 1-11.	1	1	Children with autism spectrum disorder (ASD). Exclusion criteria included a history of premature birth (less than 35 weeks of gestation), a primary psychiatric disorder other than ASD, use of psychoactive medications, history of significant neurologic, hematological, endocrine, cardiovascular (including any rhythm disorder), respiratory, renal, hepatic, or gastrointestinal disease, coagulation de…	Community	1 = Yes; specifically: intensive behavior therapy, behavior support, social skills, speech language therapy, occupational therapy, physiotherapy; therapeutic learning/recreational activity; multivitamins + minerals + probiotics - all these occurred with comparable frequency across study arms (supplementary Table 2)	Omega-3 fatty acid levels were measured at baseline and week 24. Baseline values were similar between the two groups and there was no overlap between the distributions of plasma levels between groups at week 24; therefore, no further analyses were done to relate base- line or change in omega-3 fatty acid level to change in outcome. Baseline blood omega-3 fatty acid levels (Mean & 95% CI): Placebo…	38	73.7	Mean age= 3.7 ± 1.1 years; Range= 2-5 years	Not reported	The placebo had the same physical characteristics as the active intervention but contained refined olive oil and medium chain triglycerides. Both the medication and placebo had a natural lemon flavor.	5	Omega-3 fatty acids supplement (NutraSea HP) which is a naturally derived fish oil extracted, isolated, and processed to contain EPA/DHA in the ratio of 3:1. Participants started at 0.75 g of EPA + DHA (1.875 ml once a day) of liquid formulation. If this was well tolerated, the dose was doubled to 1.5 g (3.5 ml) after 2 weeks.	182	No information	There were no serious adverse events (SAEs) reported during the study. Most adverse events reported were mild to moderate in severity. There was no statistically significant difference between groups in either the severity of the most severe adverse event (p = 0.3) or in the distribution of highest probability of association with treatment (p = 0.9). There were no statistically significant differ…	Externalizing Problems score of the Behavior Assessment System for Children (BASC-2)	N/A	N/A	3	1 (parent)	1	10.5	15.8	1	N/A	0	2	0	0	2									There was a significant group by time interaction on the BASC-2 externalizing problem score, with participants randomized to placebo showing a mild improvement, whereas the treatment group demonstrated worsening scores (t = −2.55, p = 0.02, effect size not reported).	No	Difference in change scores & and its CI from Table 2 was considered in the meta-analysis
Manor, 2012	Manor, I., Magen, A., Keidar, D., Rosen, S., Tasker, H., Cohen, T., ... & Weizman, A. (2012). The effect of phosphatidylserine containing Omega3 fatty-acids on attention-deficit hyperactivity disorder symptoms in children: a double-blind placebo-controlled trial, followed by an open-label extension. European psychiatry, 27(5), 335-342.	1	1	Children with ADHD. Excluded were a) girls who reached menarche and presented with three previous regular menstrual cycles; b) history or current diagnosis of any serious systemic (e.g.,diabetes, hyper/hypothyroidism) or neurological condition (e.g.,epilepsy, brain tumor); c) failure to respond to two or more adequate courses of stimulant therapy (among those previously treated children); d) perv…	Community	0	Not reported	200	70.7	Mean (SD) = 9.2 (1.9) years; Range= 6 - 13 years	Not reported	Four capsules (two capsules twice a day) filled with cellulose as placebo.	5	Four capsules (two capsules twice a day). The daily total dosage was 300 mg of phosphatidylserine and 120 mg of EPA + DHA (EPA/DHA ratio of 2:1).	105	No information	The treatment was generally well tolerated; no major adverse events were noted by the study physicians and children maintained good health throughout. 13 adverse events (in 12 participants) were classified as possibly or probably treatment-related in the intervention group. These included six cases of gastrointestinal discomfort, one case each of atopic dermatitis, hyperactivity, tics, nausea, el…	Oppositional Subscale scores of the Conners’ Parent Rating Scale	The parent-version of theConners’ Rating Scale was more reliable in this study: “there was unexpected replacement of the reporting teachers during the study. Altogether, the above-mentioned factors suggest that the teachers in this study were probably unable to pay profound attention to each child and accurately perceive the child’s state.”	Oppositional Subscale scores of the Conners’ Teacher Rating Scale	3	1 (parent)	1	≤19.7	19	1	N/A	2	2	0	0	2									The time by group interaction was not significant for the Oppositional Subscale of the CPRS (p = 0.987; test statistics and effect size not reported)	Study authors performed gender-stratified analyses and reported that boys benefitted more but it is unclear if this refers to all outcomes and if not, whether it referred to our outcome of interest or not (no quantitative information provided).	Reported values are change scores (negative value indicating improvement), not absolute values
Milte, 2015-I (EPA vs. control phase)	Milte, C. M., Parletta, N., Buckley, J. D., Coates, A. M., Young, R. M., & Howe, P. R. (2015). Increased erythrocyte eicosapentaenoic acid and docosahexaenoic acid are associated with improved attention and behavior in children with ADHD in a randomized controlled three-way crossover trial. Journal of attention disorders, 19(11), 954-964. https://doi.org/10.1177/1087054713510562	1	2	Children with a diagnosis of ADHD (~50%) or parent-rated symptoms >90th percentile on the Conners’ Parent Rating Scale (~50%).	Community	0	Not reported	87	77	Mean (SD) = 8.9 (1.7) years; Range 6 to 13 years	Not reported	4 × 500 mg capsules per day during the control (LA-phase) containing altogether 1,467 mg (omega-6) linoleic acid per day. The oil was stabilized with a low concentration of Vitamin E.	5	4 × 500 mg capsules per day containing the following daily dose during the respective treatment conditions: EPA-phase: EPA-rich fish oil, providing a total of 1,109 mg EPA and 108 mg DHA; DHA-phase: DHA-rich fish oil, providing 264 mg EPA and 1,032 mg DHA. All oils were stabilized with a low concentration of Vitamin E.	120	Between each visit, parents were contacted via phone or email at least 3 times (at 4, 10, and 15 weeks) by researchers to reduce dropouts, informally check compliance, and report any adverse events. Drop out rate was high (around one third of participants) of whom 50% refused taking capsules, 33% started other supplement or medication, while the rest moved away or dropped out for unknown reasons.…	Twelve instances of minor adverse events were reported over the 12 months. During the LA (control) treatment, one volunteer reported bad breath and one reported gastrointestinal symptoms. During the EPA treatment, one volunteer reported itchy skin and two each reported bad breath and gastrointestinal symptoms. Five children during the DHA treatment each reported one of the following: gastrointest…	Oppositional Behaviors Subscale of the Conners’ Parent Rating Scales-Long Version	N/A	N/A	3	1 (parent)	1	35.6	35	0	2	0	2	0	0	2									There was no significant treatment effect (test statistics, p-value and effect size not reported).	No	Control phase double-used given that there were 2 active periods (DHA supplementation, EPA supplementation) in this cross-over trial. The EPA phase was randomly selected for the meta-analysis.	87	70.6	12		87	70.6
Milte, 2015-I (DHA vs. control phase)																		Oppositional Behaviors Subscale of the Conners’ Parent Rating Scales-Long Version	N/A	N/A	3	1 (parent)	1	37.9	36	0	2	0	2	0	0	2									There was no significant treatment effect (test statistics, p-value and effect size not reported).	No		87	70.6	12		87	70.6
Mohammadpour, 2018	Mohammadpour, N., Jazayeri, S., Tehrani-Doost, M., Djalali, M., Hosseini, M., Effatpanah, M., Davari-Ashtiani, R., & Karami, E. (2018). Effect of vitamin D supplementation as adjunctive therapy to methylphenidate on ADHD symptoms: A randomized, double blind, placebo-controlled trial. Nutritional Neuroscience, 21(3), 202-209.	1	1	Children with ADHD, diagnosed by child and adolescent psychiatrist based on DSM-IV criteria but without psychiatric or neurologic comorbidities (autism spectrum disorders, bipolar disorder, epilepsy, and intellectual disabilities).	Psychiatric outpatient	1 = Yes; specifically: All participants started to receive methylphenidate within this study, 0.3–1 mg/kg/d three times a day (began with 0.3 mg/kg and gradually elevated to optimum dose, 1 mg/kg). Consequently, some of the within-group effects should be attributed to the effects of the medication (instead of the vitamin D supplement or placebo effect only). No differences were found between ener…	All participants had vitamin D insufficiency at baseline [25(OH)D<30 ng/ml].	54	74.4	Mean & SD =7.87 ± 1.61 years; Range: 5 to 12 years	Not reported	Placebo contained starch, tablets were identical in appearance with active supplement.	5	Vitamin D tablets containing 2000 IU dose per day	56	Low doses of vitamin D and short duration of supplementation are two main limitations of the study that should be considered. Vitamin D (2000IU/d) supplementation for 8 weeks did not correct Vitamin D deficiencies in about 30% of participants. Authors’ impression was that ‘not eliminating the routine treatment protocol (i.e., methylphenidate treatment) positively affected the compliance of partic…	Lower rate of adverse events was reported in the intervention group (0.9 per participant) than in the control group (1.3 per participant), raising the possibility that the intervention reduced the side effects of the parallel pharmacotherapy and not Vitamin D itself caused these adverse events. Adverse events in the Vitamin D group were appetite loss (n=12), sleep problems (n=4), weight loss (n=3…	Oppositional Behavior Subscale of the Conners’ Parent Rating Scale-Revised	N/A	N/A	3	1 (parent)	1	19.4	12.9	1	N/A	0	0	0	0	1									No relevant analyses reported for our purposes.	No		25	68.2	13.2		29	68.3
Naeini, 2019	Naeini, A. A., Fasihi, F., Najafi, M., Ghazvini, M. R., & Hasanzadeh, A. (2019). The effects of vitamin D supplementation on ADHD (Attention Deficit Hyperactivity Disorder) in 6–13 year-old students: A randomized, double-blind, placebo-controlled study. European Journal of Integrative Medicine, 25, 28-33.	1	1	Students with ADHD. Exclusion criteria were BMI higher than 25, any apparent chronic disease, intake of Vitamin D supplement, Omega 3 or zinc during the past two months, use of non-pharmacological treatments such as neurofeedback, play therapy or any vision or movement disabilities.	Community	1 = Yes; specifically: In this study, all participants took only Ritalin as a routine medicine with similar doses.	The serum concentrations of the Vitamin D in the subjects at the beginning of this study were within the recommended values, and therefore, the observed effects cannot be simply attributed to correction of vitamin D deficiency.	84	83.1	Range= 6–13 years	Not reported	One daily placebo tablet after lunch.	5	One daily vitamin D3 tablet (1000 IU) taken after lunch	90	Not reported	Not reported	Conduct Problems Subscale of the Strengths and Difficulties Questionnaire (SDQ) Parent Version	The parent version is most likely more comprehensive in this age group (teachers may report to parents on problem behaviours but not vice versa)	Conduct Problems Subscale scores of the Strengths and Difficulties Questionnaire Teacher Version	3	1 (parent)	1	≤14.3	15.5	1	N/A	2	2	1	1	2									No relevant analyses reported for our purposes.	No		36	4.05	1.7		35	3.71
Nishijo, 2021-I	Nishijo, M., Pham, T. T., Pham, N. T., Duong, H. T. T., Tran, N. N., Kondoh, T., ... & Nishijo, H. (2021). Nutritional intervention with dried bonito broth for the amelioration of aggressive behaviors in children with prenatal exposure to dioxins in Vietnam: A pilot study. Nutrients, 13(5), 1455.	1	4	Children exposed to dioxin and who scored higher than the population mean + 1 standard deviation in at least one if the 5 dimains of the C-SHARP Aggression Scale	Community	0	Thanh Khe (DBB intervention group): TCDD (pg/g lipid): Mean (SD)= 1.8 (2.2) TEQ-PCDD/Fs (TEQ/g lipid) : Mean (SD)= 13.5 (1.7) Son Tra (control group): TCDD (pg/g lipid): Mean (SD)= 1.2 (2.6) TEQ-PCDD/Fs (TEQ/g lipid): 1 Mean (SD)= 1.9 (1.6)	62	41.9	Mean (SD)= 7.8 (0.10) years	Not reported	Parents were provided with advice regarding the education of their children	5	Dried bonito broth (DBB) extracted from traditional dried bonito shavings. The macronutrient composition (per 100 g dashi) includes 3.44 g protein, 0.8 g ash, 127 mg sodium, and 596.1 mg histidine (essential amino acid). DBB was divided into 50 mL plastic tubes for the ingestion of 30 mL at a time and stored in freezers at home. Mothers and/or caretakers prepared the DBB for the children to take …	60	Eating the same food every day for 2 months was not easy for young children. The final limitation is that the DBB we used in the present study (Hondzukuri Ichiban-Dashi Katsuo; Ajinomoto Co., Inc., Tokyo, Japan) is an extraction (liquid) that is not easy to obtain in Vietnam because it is not customary to use DBB for cooking. To recommend the ingestion of DBB to Vietnamese children in dioxin-expo…	Not reported	Number of children with high (population M+1SD) Bullying and/or Covert Aggression Subscale scores on the Children’s Scale of Hostility and Aggression: Reactive/Proactive (C-SHARP)	N/A	N/A	1	1 (parent)	1	50 (partial compliance only: more than 0 but less than 80% of intervention food consumed)	1.6								2	2	2	0	0	2	1	2	No relevant analyses conducted for our purposes.	No	T2 event counts were considered in the meta-analysis	40			12	22
Nishijo, 2021-II																		Number of children with high (population M+1SD) Verbal and/or Physical Aggression Subscale scores on the Children’s Scale of Hostility and Aggression: Reactive/Proactive (C-SHARP)	N/A	N/A	3	1 (parent)	1	50 (partial compliance only: more than 0 but less than 80% of intervention food consumed)	1.6								2	2	2	0	0	2	1	2	No relevant analyses conducted for our purposes.	No	T2 event counts were considered in the meta-analysis	40			33	22
Noorazar, 2021	Noorazar, S. G., Kalejahi, P., Setayesh, S., Amiri, S., & Yasamineh, N. (2021). The efficacy of magnesium supplementation in children with attention deficit hyperactivity disorder under treatment with methylphenidate: a randomized controlled trial. Crescent Journal of Medical and Biological Sciences, 8(1), 73-76	1	1	Children with ADHD diagnosed by a child psychiatrist and not having contraindications for magnesium supplementation (such as kidney failure), having an intelligence quotient (IQ) of >70, having no mental disorders based on the K-SADS, being treated with methylphenidate tablets at a therapeutic dose of 0.5-1 mg/kg/d, and having no special diet. The exclusion criteria were other psychiatric disorde…	Community	1 = Yes: Methylphenidate (0.5-1 mg/kg/d) for intervention and control groups; there was no significant difference between the two groups in terms of methylphenidate dose	Not reported	40	50	Mean (SD) = 9.2 (1.5) years	Not reported	Placebo (no additional detail provided)	5	Magnesium tablets (10 mg/d)	56	No information	No serious side effects were observed in either of the two study groups. There was no significant difference between the overall number of adverse events between the study groups (p = 0.870). Frequency of adverse events in the intervention group were as follows: nausea and vomiting (15%), headache (5%), decreased appetite (5%), and sleep disorder (5%).	Oppositional Behavior Subscale of the Conners' Parent Rating Scale	N/A	N/A	3	1 (parent)	1	0	0	1	N/A	1	0	1	0	1									Time by group interaction was not analysed but there was a significant (p=0.001) decrease in the Oppositional Behavior scores in both study arms.	No		20	62	11.5		20	63.7
Pelsser, 2009	Pelsser, L. M., Frankena, K., Toorman, J., Savelkoul, H. F., Pereira, R. R., & Buitelaar, J. K. (2009). A randomised controlled trial into the effects of food on ADHD. European Child & Adolescent Psychiatry, 18, 12-19.	1	1	Children with ADHD. Exclusion criteria were being adopted or foster children, co-existing neurological diseases, an IQ below 70, prematurity or dysmaturity, use of alcohol, or smoking by mother during pregnancy, and co-existence of other psychiatric disorders, except for oppositional defiant disorder (ODD) and conduct disorder (CD).	Community	0	Participants of the intervention group who were already on a diet had to cease this diet at least 2 weeks before the start of the trial.	27	81.5	Mean (SD)= 6.2 (1.7) years; range= 3.8-8.5 years	Not reported	Treatment as usual: the control group was placed on a waiting list and continued their own, freely chosen diet.	3	The elimination diet consisted of rice, turkey, lamb, vegetables, fruits, margarine, vegetable oil, tea, pear juice and water.	63	The extent of restriction of the elimination diet seems important and may affect the degree of the behavioural improvements: a diet including too many foods may reduce the number of responders. The adherence to a restricted elimination diet can be considered as burdensome, dietary management is difficult and puts a considerable strain on the family, so this method will not be applicable to all ch…	Not reported	Parent ratings regarding oppositional-defiant disorder (ODD) symptoms as measured by a structured psychiatric interview based on the DSM-IV-criteria for ODD	N/A	N/A	3	1 (parent)	1	13.3	11.1	0	N/A	1	1	1	1	1									At baseline, 12/15 children in the intervention group (80%) and 10/12 children in the control group (83%) met the DSM-IV-criteria for ODD according to the SPI. At the end of the trial, 4/15 children in the intervention group (27%) and 10/12 children in the control group (83%) still met the ODD-criteria. Considering continous data, ODD scores decreased significantly more in the intervention group …	No		15	6.5	1.2		12	5.4
Pelsser, 2011	Pelsser, L. M., Frankena, K., Toorman, J., Savelkoul, H. F., Dubois, A. E., Pereira, R. R., Haagen, T. A., Rommelse, N. N., & Buitelaar, J. K. (2011). Effects of a restricted elimination diet on the behaviour of children with attention-deficit hyperactivity disorder (INCA study): a randomised controlled trial. The Lancet, 377(9764), 494-503.	1	1	Children with ADHD diagnosed by pediatrician. 47% had comorbid oppositional defiant disorder and 8% had conduct disorder.	Community	0 (drugs or behavioural therapy for ADHD as well as any specialized diet were exclusion criteria)	Not reported	100	86	Mean (SD)= 6.9 years (1.3); Range= 4-8	Not reported	Healthy food advice according to the guidelines of the Dutch Nutrition Centre.	3	Individually designed restricted elimination diet (to eliminate all major allergen foods, ingredients and/or additives associated with behavioural disorders) consisting of the few foods diet (i.e., rice, turkey, lamb, a range of vegetables - lettuce, carrots, cauliflower, cabbage, beet - pears and water) complemented with specific foods such as potatoes, fruits, and wheat. The aim was to create a…	35	Children who react favourably such an elimination diet should enter a challenge procedure, to define which foods each child reacts to, and to increase the feasibility and to minimise the burden of the diet.	Parents, teachers, and children reported no harms or adverse events.	DSM-IV-based structured psychiatric interview on oppositional defiant disorder (8 ODD criteria) based on evaluator (pediatrician) observation and parent report.	The structured psychiatric interview for ODD is more comprehensive (8 items) than the Conduct Problems Subscale (5 items) of the Strengths and Difficulties Questionnaire. For this young age, we prioritized parent- over teacher reports (cf. DSM-IV-based structured psychiatric interview on oppositional defiant disorder based on teacher report) as we assume that parents know more of their child’s pr…	Strengths and Difficulties Questionnaire / Conduct Problems Subscale; DSM-IV-based structured psychiatric interview on oppositional defiant disorder based on teacher report	3	1 (physician examiner & parent)	1	18	17	0	N/A	0	1	2	0	2									The difference between groups on the oppositional defiant disorder criteria was significant (p<0.0001; test statistics and effect size not reported).	No		50	5.5	1.1		50	5.5
Perera, 2012	Perera, H., Jeewandara, K. C., Seneviratne, S., & Guruge, C. (2012). Combined ω3 and ω6 supplementation in children with attention-deficit hyperactivity disorder (ADHD) refractory to methylphenidate treatment: A double-blind, placebo-controlled study. Journal of Child Neurology, 27(6), 747-753. https://doi.org/10.1177/0883073811435243	1	1	Children diagnosed with ADHD not responding to conventional treatment. Behavior and learning problems included comorbid oppositional defiant disorder, conduct disorder, specific learning disorder, and tic disorder.	Psychiatric outpatient	Methylphenidate (0.7-1 mg/kg body weight) and behavior therapy. All participants received micronutrients (in recommended doses for age as tablets) to avoid any confounding effect from deficiency states. Any medication the child was already taking was continued. No child was introduced to new medications during the study.	Not reported	98	73.4	Mean (SD)= 9.3 (1.5) years; Mode = 9 years	Not reported	A capsule of identical appearance with the supplement containing sunflower oil	5	Capsule (product name: Vegepa) containing omega3 and -6 (fish oil and cold-pressed evening primrose oil in the ratio 1.6:1, omega3=296.37 mg, omega6=180.75 mg). The dose throughout the study was 2 capsules per day in 2 doses.	183		Not reported	Single item assessing aggression from an 11-item, unnamed but formerly psychometrically investigated checklist. The item was scored on a 3-point scale of ‘‘better,’’ ‘‘same as before,’’ and ‘‘worse than before’’ as 1, 2, and 3, respectively.	N\A	N/A	1	1 (parent)	2	2	4.1	0	N/A	0	0	0	0	0									Compared with placebo, the intervention was effective in reducing aggression with a large effect size (d=1.42, 95% CI=1.28 - 1.55)	No	Computed effect size from Table 4 was used in the meta-analysis
Raine, 2016-I (nutrition only vs. no intervention)	Raine, A., Cheney, R. A., Ho, R., Portnoy, J., Liu, J., Soyfer, L., ... & Richmond, T. S. (2016). Nutritional supplementation to reduce child aggression: a randomized, stratified, single‐blind, factorial trial. Journal of Child Psychology and Psychiatry, 57(9), 1038-1046.	1	1	Children meeting full or borderline clinical criteria for conduct disorder or oppositional defiant disorder, or scoring 1 SD above the mean on either proactive or reactive scores on the Reactive–Proactive Aggression Questionnaire	Community / home setting	0	Extensive use of nutritional supplements within 3 months of study start was exclusionary criterion. Percent of ω-3 in all highly unsaturated fatty acids in plasma was 16.6-17.7% (depending on study arm)	290	53.3	Mean (SD)=11.4 (0.52), Range=11-12	10% white, 90% ‘minority’	Control group 1 (‘controls’): Parents received a list of help resources for their child that they could follow-up on at their discretion). Control group 2 (‘CBT’): Manualized, child-caregiver intervention delivered in 12 weekly 1-h sessions, supplemented with home exercises. Focus on anger and aggression issues and recognizing and addressing cognitive processes contributing to emotional distress …	5	Omega-3 fatty acids + multivitamins & calcium. The omega-3 supplement consisted of a daily 200 ml drink (SmartFish Recharge) containing 1,000 mg of omega-3 (300 mg of DHA, 200 mg of EPA, 400 mg of alphalinolenic acid, and 100 mg of DPA). The drink consisted of fruit juice from apple (44%), pear (27%), pomegranate (15%), aronia (6%), and passion fruit (2%). It also contained vitamin D (0.85 microg…	90	SmartFish Recharge was chosen because: (a) it contains a high dose of omega-3 in a relatively small liquid quantity (60.6% of the size of a standard can of cola) suitable for child consumption and (b) the fruit-flavored drink may be better tolerated and result in higher compliance with children than standard capsules	No major adverse events were reported. Post-treatment questionnaires indicated that the nutritional supplements were well-tolerated. Altogether 18 minor side effects were reported for 145 kids over 12 weeks, including diarrhea, upset stomach, vomiting, constipation, nausea, tiredness, spots on face, headache and sleepiness.	Aggregate index of antisocial behaviours as reported by parents (based on 9 scales)	The other indicators were all self-reported.	Factor scores derived from multiple questionnaires and capturing child-reported 1) externalizing behaviours; 2) aggressive-reactive behaviours; and 3) callous-proactive behaviours. All seemed to be capturing anti-social behaviours, not pure aggression.	3	1 (parent)	1	≤47.2	≤47.2	0	N/A	1	0	1	0	1									No relevant analyses were conducted for our purposes (relevant pair of subgroups not compared)	No		72	0.42	0.84		72	0.56
Raine, 2016-II (CBT+nutrition vs. CBT only)																		Aggregate index of antisocial behaviours as reported by parents (based on 9 scales)	The other indicators were all self-reported.	Factor scores derived from multiple questionnaires and capturing child-reported 1) externalizing behaviours; 2) aggressive-reactive behaviours; and 3) callous-proactive behaviours. All seemed to be capturing anti-social behaviours, not pure aggression.	3	1 (parent)	1	≤58.9	≤58.9	0	N/A	1	0	1	0	1									No relevant analyses were conducted for our purposes (relevant pair of subgroups not compared)	No		73	0.47	0.85		73	0.41
Raine, 2019-I (fatty acids only vs. placebo)	Raine A et al (2019). Omega-3 (ω-3) and social skills interventions for reactive aggression and childhood externalizing behavior problems: a randomized, stratified, double-blind, placebo-controlled, factorial trial. Psychological Medicine 49, 335–344. https://doi.org/10.1017/S0033291718000983	1	1	Children with a primary diagnosis of an externalizing behavior disorder (oppositional defiant disorder, conduct disorder or attention deficit and hyperactivity disorder)	Psychiatric outpatient	All treatment groups received treatment-as-usual which included, in addition to psychotropic medication, parent management training in which parents were taught behavior and parenting techniques, as well as referral to parent support groups	% of ω-3 in all highly unsaturated fatty acids in plasma: 23.5-26.1% (depending on study arm)	282	87.6	Mean = 10.6 (1.91) years; Range=7-16 years	81.6% Chinese, 6.7% Malay, 8.2% Indian, 3.5% other	Placebo capsules were matched for color, size, and texture, and were filled primarily with high oleic sunflower oil (74.4% oleic acid; 11.7% linoleic acid; ⩽5% other fatty acids) and 5.7 mg vitamin E. They also contained marine fish oil to provide a fish odor and taste, but at trace levels that were not expected to have significant physiological effects (total daily dosage of 27.6 mg ω-3).	5	Four white-colored, soft, gelatin, oval, 500 mg capsules. Each capsule contained primarily marine fish oil concentrate (151 mg EPA, 102.8 mg DHA, 29.8 mg oleic acid, 26.6 mg DPA, 119.3 mg other fatty acids) and 5.6 mg vitamin E for a total daily dosage of 1.12 g of ω-3 (411.2 mg DHA, 106.4 mg DPA, and 604 mg of EPA).	182	Not reported	No major adverse events were reported. From the entire sample, only four minor adverse events were reported (unclear though in which study arm). These consisted of a nose bleed, chest pains, skin rash, and body odor. No participant withdrew due to these minor events.	Reactive-Proactive Aggression Questionnaire (RPQ) total score (calculated as the mean of the Reactive and Proactive Subscale scores as total score was not reported by authors)	The non-chosen indicators ( Child Behavior Checklist / Aggressive Behavior Subscale; Youth Self Report / Aggressive Behavior Subscale; Aggression Questionnaire) were not reported in the paper (only a composite score including them and other scales)	Child Behavior Checklist / Aggressive Behavior Subscale; Youth Self Report / Aggressive Behavior Subscale; Aggression Questionnaire	1	2	1	32.3	≤3.5	0	N/A	0	0	0	0	0									No relevant between-group comparisons were made for our purposes. In terms of within group comparisons, in the omega-3-only group, reactive aggression was significantly (by 21%) reduced compared to the baseline at 6 months (p = 0.042, d = 0.21). The ω-3-only group showed no pre-post difference in proactive aggression. For controls, no baseline–post-treatment comparisons were significant (p>0.13).	No	Reactive-Proactive Aggression Questionnaire (RPQ) total score was calculated as the mean of the Reactive and Proactive Subscale scores as total score was not reported by authors	67	5.86	7.71		74	5.30
Raine, 2019-II (fatty acids only vs. placebo)																		Aggregated parent-reported antisocial score (aggregated from 8 scales through factor analysis)	As per our protocol, observer-reported information were prioritized over self-reported data (cf. aggregated child-reported antisocial score). Further, the aggregated child-reported antisocial score also contained the Reactive-Proactive Aggression Questionnaire scores, which data have already been included in the meta-analysis as an indicator of hetero-aggression. The raw scores of the scales comp…	Aggregated child (=self)-reported antisocial score (aggregated from 13 scales through factor analysis)	3	1 (parent)	1	32.3	≤3.5	0	N/A	0	0	0	1	1									No relevant analyses were conducted for our purposes.	No		67	-0.05	1.11		74	-0.01
Raine, 2019-III (fatty acids+social skills training VS. placebo+social skills training)																		Reactive-Proactive Aggression Questionnaire (RPQ) total score (calculated as the mean of the Reactive and Proactive Subscale scores as total score was not reported by authors)	The non-chosen indicators ( Child Behavior Checklist / Aggressive Behavior Subscale; Youth Self Report / Aggressive Behavior Subscale; Aggression Questionnaire) were not reported in the paper (only a composite score including them and other scales)	Child Behavior Checklist / Aggressive Behavior Subscale; Youth Self Report / Aggressive Behavior Subscale; Aggression Questionnaire	1	2	1	<32	≤1.4%	0	N/A	0	0	0	0	0									No relevant between-group comparisons were made for our purposes. In terms of within group comparisons, in the social skills + omega-3 group, reactive aggression did not change significantly at intervention-end (6 months) compared with baseline (p-value and effect size not reported). No other pre-post comparisons (including proactive aggression) were significant (p>0.11). For controls (social ski…	No	Reactive-Proactive Aggression Questionnaire (RPQ) total score was calculated as the mean of the Reactive and Proactive Subscale scores as total score was not reported by authors	75	5.44	7.89		66	5.92
Raine, 2019-IV (fatty acids+social skills training VS. placebo+social skills training)																		Aggregated parent-reported antisocial score (aggregated from 8 scales through factor analysis)	As per our protocol, observer-reported information were prioritized over self-reported data (cf. aggregated child-reported antisocial score). Further, the aggregated child-reported antisocial score also contained the Reactive-Proactive Aggression Questionnaire scores, which data have already been included in the meta-analysis as indicators of hetero-aggression. The raw scores of the scales compri…	Aggregated child (=self)-reported antisocial score (aggregated from 13 scales through factor analysis)	3	1 (parent)	1	<32	≤1.4%	0	N/A	0	0	0	1	1									No relevant comparisons were made for our purposes	No		75	-0.02	1.19		66	-0.01
Raine, 2020-I	Raine, A., Leung, C.-C., Singh, M., Kaur, J., 2020. Omega-3 supplementation in young offenders: a randomized, stratified, double-blind, placebo-controlled, parallel-group trial. Journal of Experimental Criminology 16, 389-405. https://doi.org/10.1007/s11292-019-09394-x	1	1	Young male offenders. Exclusion criteria consisted of (1) allergy to fish or fish products, (2) use of omega-3 supplementation in the past 3 months, (3) intellectual disability, and (4) ineligible to enter reformative training	Youth prison (‘reformative training center’)	All participants received the standard treatment obtained by all young offenders during incarceration. This consisted of academic training, vocational training, religious counseling, a family involvement program, and a community re-integration program	No information	94	100	Mean (SD)=19.25 (1.46) years; Range=16+	37.7% Chinese, 53.2% Malay, 3.2% Indian, 3.2% other	Placebo drink matched exactly with the intervention drink in terms of size, appearance, and flavor.	5	Smartfish Recharge: 200-ml drink consisted of fruit juice from apple, pear, pomegranate, aronia, and passion fruit + vitamin D (5 μg) + antioxidants (ferric reducing ability of plasma value of 0.71 mmol/100 g) + 840 mg of omega-3 (300 mg of DHA, 300 mg of EPA, 180 mg of alpha-linolenic acid, and 60 mg of DPA). Administered in the morning, before breakfast.	90	The drink (Smartfish Recharge) was chosen because (1) it contains an appreciably higher dosage of omega-3 than standard capsules in a relatively small liquid, and (2) a pilot study conducted on the young offenders documented that the fruit-flavored drink was better tolerated and preferred over standard capsules. This resulted in good adherence in the study (on average 6.1 drinks per week out of 7…	No adverse events were reported	Aggregate score of reactive aggression created from 8 self-reported measures through factor analysis	No other true hetero-aggression variables were reported: the variable ‘proactive aggression-conduct disorder’ rather seemed an antisocial behaviour indicator (based on the supplementary materials), while the psychopathy factor score was clearly psychopathy-related.	N/A	1	2	1	0	<3.2	0	N/A	0	0	0	2	2									No significant difference was found between the intervention and placebo group at intervention-end (p value and effect size not reported). At 3-month follow-up, the omega-3 group’s aggression score was significantly lower than that of the placebo group (p=0.009, d=0.54).	No		48	0.27	5.15		46	-0.07
Raine, 2020-II																		Aggregate score of aggressive and antisocial behaviours created from 10 officer-reported measures through factor analysis	Prison rule infraction records were also reported but not enough data were provided to decide how large proportion of the infractions would qualify as aggressive/antisocial behaviour. Also, the aggregated index of 10 scales seemed more comprehensive than the infraction records. Aggregate score of aggressive and antisocial behaviours created from 17 self-reported measures through factor analysis w…	Prison rule infractions, Aggregate score of antisocial behaviours created from 17 self-reported measures	3	1 (correctional officer)	1	0	<3.2	0	N/A	0	0	0	2	2									Significantly reduced scores in the omega-3 group compared to the placebo group at intervention-end (p = 0.019) and 3-month follow-up (p = 0.024); effect size not reported.	No		48	0.01	0.6		46	0.02
Richardson, 2005	Richardson, A. J., & Montgomery, P. (2005). The Oxford-Durham study: a randomized, controlled trial of dietary supplementation with fatty acids in children with developmental coordination disorder. Pediatrics, 115(5), 1360-1366.	1	5	Children with developmental coordination disorder (DCD) (full-scale IQ of >70 and motor skills below the 15th percentile with objective testing) but without treatment for this condition, or having major physical or mental health conditions (eg, epilepsy, diabetes mellitus, depression, or chronic fatigue syndrome). Mean ADHD-scores were on average slightly more than 1 SD above population mean.	School	0	Not reported	102	67	Mean (SD)= 8.8(1.36) years; Range= 5-12 years	Not reported	Placebo treatment consisted of olive oil capsules, which were carefully matched with the active treatment with respect to both appearance and flavor.	5	The active treatment was a supplement containing 80% fish oil and 20% evening primrose oil in gelatin capsules. The daily dose of 6 capsules provided omega-3 fatty acids (558 mg of eicosapentaenoic acid and 174 mg of docosahexaenoic acid) and the omega-6 fatty acid gamma-linoleic acid (60 mg) plus 9.6 mg of vitamin E (natural form, alpha-tocopherol). On weekdays, treatments were administered at t…	90	No information	Teachers kept daily logbooks and checked for any adverse events. No adverse effects were reported.	Oppositional Behavior Subscale of the Conners’ Tearcher Rating Scale Long Version (CTRS-L)	N/A	N/A	3	1 (teacher)	1	8.3	6	0	N/A	0	1	0	1	1									Reduction in Oppositional Behavior Subscale scores was significantly greater for the active treatment than for placebo (Z=2.42; p<0.02; effect size not reported).	No		50	59.5	13		52	59.2
Rodríguez-Hernández, 2020	Rodríguez-Hernández, P. J., Canals-Baeza, A., Santamaria-Orleans, A., & Cachadiña-Domenech, F. (2020). Impact of omega-3 fatty acids among other nonpharmacological interventions on behavior and quality of life in children with compromised conduct in Spain. Journal of Dietary Supplements, 17(1), 1-12.	1	4	Children with behavioral problems and with no previous diagnosis of any psychiatric disorder. Patients with psychiatric diagnoses (DSM-IV criteria) at baseline were excluded.	Community	1 = Yes; specifically: Nonpharmacological recommendations such as “referral to the psychologist,” “change of habits” (physical activity, sleep hygiene, cognitive-behavioral measures and dietary recommendations), “dietary supplementation,” and “general educational advice” provided by pediatricians not specialized in mental health, and other caregiver actions were recorded to reflect the routine me…	Regarding general dietary habits, it could not be stated that either study arm had a better diet. However, fish intake was lower in the study group (p < .05). Table 2 lists participants’ consumption of different food groups at baseline. Dietary supplementation was frequent (44.7%).	621	69.1	Mean (SD)=8.5 (1.8) years; Range= 6-12 years old	Not reported	Treatment as usual	5	Omega-3 fatty acid supplement (EPA 520mg, 315mg DHA and omega-6, 60mg GLA, 6mg vitamin E, and 5mg vitamin D)	90	No information	Not reported	Number of children whose scores decreased on the Conduct Subscale of the Strengths and Difficulties Questionnaire (SDQ)	N/A	N/A	3	1 (parent)	2	0	0								?	0	2	?	0	2	0	2	Percentage of children with improvement in the supplementation group was 56.5%, while 45.8% in the control group. Raw scores also significantly improved in the intervention group (p < 0.05; test statistics and effect size not reported).	No	As the outcomes of this study were to be entered as event counts but with reverse direction than the other studies, the following event counts were entered into the data set: 137 (=315-178) for interventin group, and 166 (=306-140) for the control group
Rucklidge, 2018	Rucklidge, J. J., Eggleston, M. J., Johnstone, J. M., Darling, K., & Frampton, C. M. (2018). Vitamin‐mineral treatment improves aggression and emotional regulation in children with ADHD: a fully blinded, randomized, placebo‐controlled trial. Journal of Child Psychology and Psychiatry, 59(3), 232-246.	1	1	Children with ADHD who were psychiatric-medication-free for ≥4 weeks and able to ingest up to 15 capsules/ day with food. About 30% of the sample had a past history of psychiatric medication use, of which 20 (22%) had been prescribed a stimulant only (e.g. methylphenidate), two (2%) had been prescribed a medication other than a stimulant (e.g. antidepressant, nonstimulant) and seven (8%) had been…	Community	1 = Yes; Participants were allowed to continue psychological therapies (n = 3) and supplements such as melatonin (n= 15) if frequency or dose did not change throughout the duration of the study. Medications for physical conditions were considered individually, but generally were allowed; e.g. medications for asthma (n = 8).	All assessed nutrient levels (Potassium, Vitamin D, Vitamin B12, Folate, Copper, Magnesium, Ferritin, Iron, Calcium, Zinc) were in the normal range in both groups with the exception of Magnesium which was well below the reference value in both groups.	93	76	Mean (SD)= 9.75 (1.55); Range= 7-12	78% New Zealanders of European descent, 22% Mäori (indigenous people of New Zealand) or Tongan	The placebo included a small amount of riboflavin to mimic the smell and urine colour associated with taking vitamins [exact composition for 12 capsules: fiber acacia gum (3600mg), maltodextrin (4751mg), cocoa powder (48mg), and riboflavin powder (1.2mg)].	5	Broad-spectrum micronutrient. Ingredients (per capsule): Vitamin A (as retinyl palmitate): 384 IU, Vitamin C (as ascorbic acid): 40 mg, Vitamin D (as cholecalciferol): 200 IU, Vitamin E (as d-alpha tocopheryl succinate): 24 IU, Vitamin K (as phylloquinone): 6 mcg, Vitamin K (as menaquinone-7): 2 mcg, Thiamin (as thiamin mononitrate): 4 mg, Riboflavin: 1.2 mg, Niacin (as niacinamide): 6 mg, Vitami…	70	Some children (13%) who were assessed for eligibility were unable to participate because they could not swallow pills; however, a powder version of the formula is available. Participants who identified as having trouble swallowing pills completed the pill swallowing program (http://tinyurl.com/y7tqj8mg) developed by Kaplan et al. (2010). Thirty-eight individuals assessed for eligibility were unab…	Treatment-emergent adverse events in the intervention group included sleep disruptions (28%), gastrointestinal disturbances (19%), irritability (17%), anxiety (15%), and headache (13%), among others. No group differences in adverse events and no serious adverse events were observed.	Conduct Problems Subscale score of the Strengths and Difficulties Questionnaire (SDQ)	Given the age of the participants, parent-reported informaiton is likely more comprehensive than teacher-report (cf. alternative is teacher-reported SDQ) as teachers report to parents but not vice versa.	Teacher version of the Conduct Problems sSubscale of the Strengths and Difficulties Questionnaire (SDQ)	3	1 (parent)	1	4.3	4.3	0	N/A	0	0	0	0	0									Significantly larger decrease in problem behavior scores was observed in the intervention than in the control group (p=0.015, d=0.52).	No		47	5.3	2.1		46	5
Schauss, 1978	Schauss, A. G., & Schauss, A. G. (1978). Differential outcomes among probationers comparing orthomolecular approaches to conventional casework/counselling. Journal of Orthomolecular Psychiatry, 8(3), 158-168.	2	1	Probationers who had committed misdemeanour offences	Community	2	Not reported	55	85	<25 years	Approximately 85% were White	Counseling sessions dealt with alcoholism, drug dependency, employment or job training, housing problems, clothing needs, health problems, legal concerns, personal or family problems, transportation needs, or minority concerns.	3	Nutritional education modules; avoidance/reduction of sugar and reduction in coffee	274 (probationers received probation sentences from six to twelve months)	No information	Not reported	Number of offenses/re-arrests within 12 months per participant (12 months before- and after entering the study)	N/A	N/A	5	1 (probation officer)	1	0	0	1	N/A	0	0	0	1	1									Rate of arrest significantly decreased in the intervention (Y1) group (z=3.8, p< 0.01) but not in the control (C2) group (z=0.39, p>0.10). Time by group interaction was not analysed.	No	T2 event counts were considered in the meta-analysis	17			18	38
Schoenthaler, 1982	Schoenthaler, Stephen J. (1982) The effect of sugar on the treatment and control of antisocial behavior: A double-blind study of an incarcerated juvenile population. International Journal of Biosocial Research. 1982;3(1):1-9	2	4	Incarcerated juveniles: most offenses they have allegedly committed were alcohol and narcotics violations, disorderly conduct, public intoxication, larceny, and burglary.	Prison (juvenile detention home)	2	Preintervention diet was high in sugar, e.g., canned fruits packed in syrup, kool-aid and lemonade, sweetened iced-tea, jelly and cinnamon sugar, soda, table sugar, breakfast cereals with high sugar content, desserts and snacks high in sugar, candy bars, cakes with icing, puddings, ice cream, pies, cookies, sherbet, fruit cobbles, and pastries.	58	100	Range= 12-18 years	Not reported	Treatment as usual, continuation of pre-intervention diet high in sugar, e.g., canned fruits packed in syrup, kool-aid and lemonade, sweetened iced-tea, jelly and cinnamon sugar, soda, table sugar, breakfast cereals with high sugar content, desserts and snacks high in sugar, candy bars, cakes with icing, puddings, ice cream, pies, cookies, sherbet, fruit cobbles, and pastries.	3	The aim was to develop a reduced-sugar diet but the process resulted in substantial other changes that influenced other aspects of nutrition (e.g., more vitamins and minerals). Steps made to reduce sugar content of diet were: canned fruits were rinsed in cold water before consumption, sugary soft-drinkes were replaced with fruit juice or sugarless alternative of the same drink, table sugar was re…	26	No information	Not reported	Average formal disciplinary actions per day (as noted in institutional behavioural record)	N/A	N/A	3	1 (probation officer)	1	0	0								0	0	0	0	0	0	0	0	The children on the modified diet exhibited a 45% lower incidence of formal disciplinary actions (t=2.45, p<0.01).	No
Schoenthaler, 1983a	Schoenthaler, S. J. (1983a). Diet and crime: An empirical examination of the value of nutrition in the control and treatment of incarcerated juvenile offenders. International Journal of Biosocial Research, 4(1), 25-39.	2	4	Incarcerated young offenders (juveniles). The most likely offenses they have allegedly committed are alcohol and narcotics violations, disorderly conduct, public intoxication, larceny, and burglary but 25% were sent after allegedly committing violent offenses.	State-administered juvenile detention centre (home to 12-15 juveniles)	2	Not reported	276	82.2	Range=12-18 years	76.6% white, 23.4% other	Treatment as usual	3	First, all canned fruits which were packed in syrup rather than water were rinsed in cold water before consumption. Second, carbonated, flavored, and sweetened soft drinks were replaced with fruit juices. Third, ice-tea was served unsweetened. Fourth, jelly and cinnamon sugar were eliminated from the diet. Fifth, the soda machine was replaced with a fruit juice machine. Sixth, table sugar was tak…	30	Not reported	Not investigated	Number of formal disciplinary actions per day taken by the Department of Corrections	N/A	N/A	3	1 (correctional officer)	1	0	26.8								0	0	0	0	0	0	0	0	48% lower rate of disciplinary actions was recorded for the group of juveniles who received a low sugar diet (t=4.09, p<.0001). The percentage of offenders who committed disciplinary actions more frequently than every three days—the chronic antisocial-behavior group—declined 56% (from 36% of the population to 16% of the population). The children who were accused of committing violent crimes and w…	‘When looking at only the white subpopulation, the incidence of antisocial behavior was 48% lower in the experimental group. In the non-white population, the incidence of antisocial behavior was 46% lower in the experimental group. Thus, one must conclude that the success of the low sugar diet was not due to the racial composition of the groups.’
Schoenthaler, 1983b	Schoenthaler, S.J. (1983b). The effects of citrus on the treatment and control of antisocial behavior: A double-blind study of an incarcerated juvenile population. International Journal of Biosocial Research, 5, 107–117.	2	4	Incarcerated non-adult offenders (juveniles)	Secure juvenile detention facility	2	Reduced sugar & low additive diet consumption was introduced in the facility prior to the study start	481	67	Mean (SD)=15.4 years (SD not reported)	74% white, 26% other	Treatment as usual	2	Addition of undetermined but unlimited amount of orange juice (without added sugar or additives) to the diet	11	Not reported	Not investigated	Number of antisocial behaviors per day as per ‘serious incidents’ in institutional record (updated 3 times per day)	N/A	N/A	3	1 (correctional officer)	1	unknown	0								0	0	0	0	0	0	0	0	The intervention group’s number of antisocial behaviours per day was 46.7% lower than that of the control group (F=4.524, p=0.034).	No
Schoenthaler, 1997-I	Schoenthaler, S., Amos, S., Doraz, W., & Kelly, M. A. (1997). The effect of randomized vitamin-mineral supplementation of violent and non-violent antisocial behavior among incarcerated juveniles. Journal of Nutritional & Environmental Medicine, 7(4), 343-352.	1	1	Juvenile delinquents with multiple psychological problems and history of repeated delinquency. 42% of participants having a DSM-III diagnosis referring to maladaptive level of aggression	Unclear. Some characteristics are consistent with a forensic hospital setting (“psychiatric-oriented medical facility”), while others rather correspond to a correctional/prison setting (e.g., main outcome is “institutional crime validated by the Bureau of Justice Statistics”). All patients (n=71) of the institution was invited to participate.	48% of sample was on psychiatric medication; nutritional counselling at baseline, which resulted in 6 subjects (all in placebo group!) significantly improving their diets by decreasing fat and sucrose consumption and increasing fruit, vegetable and whole grain consumption	The intake of fruit, vegetables, and grains were low and the intake of fat and sucrose was high. The average energy consumption was low. Low intake was the most widespread in the vitamins thiamin, pyridoxine and folate, and the minerals iron, zinc and magnesium, but was not restricted to these nutrients alone. Although the mean nutrient intakes were similar to typical schoolchildren, the standard…	62	66	Mean=15.2 (SD not reported); Range=13-17 year	77.4% white, 22.6% other	Placebos comparable to supplement in appearance, odor and taste	5	Broad-spectrum micronutrient supplement with 12 vitamins and 11 minerals [Set at about 100% of the US recommended daily allowance (RDA) for minerals and 300% of the US RDA for most vitamins. The amounts of calcium (122 mg), magnesium (59 mg) and vitamin D (200 IU) were lower. Only the amounts of vitamin C (120 mg) and pyridoxine (30 mg) were higher than 300%. Vitamin A and folate were set at the …	91	Not reported	Not reported	Average number of violent rule infraction per week	N/A	N/A	2	1 (institutional staff)	1	0	6.1	1	N/A	0	0	0	1	1									Average violent rule infraction per week fell, on average, 80% in the active group and 56% in the placebo group (F=4.236, p=.044).	No	Due to the low number of violent vs. non-violent offending outcomes in the studies, in the meta-analysis, we only considered one general offending outcome (pooling violent and non-violent offending). Consequently, we could not include these two indicators from the same study for the same outcome simultaneously. Instead, we considered data for combined offenses from Table 3, and used the F value (…	32			0.389	30
Schoenthaler 1997-II																		Average number of non-violent rule infraction per week	N/A	N/A	4	1 (institutional staff)	1	0	6.1	1	N/A	0	0	0	1	1									Average non-violent rule infraction per week fell, on average, 83% in the active group and 49% in the placebo group (F=7.646, p=.008).	No		32			3.05	30
Schoenthaler, 2000	Schoenthaler, S. J., & Bier, I. D. (2000). The effect of vitamin-mineral supplementation on juvenile delinquency among American schoolchildren: A randomized, double-blind placebo-controlled trial. The Journal of alternative and Complementary Medicine, 6(1), 7-17.	1	1	School children formally disciplined in the previous school year	Working class public schools	0	Unknown	80	68.8	Range=6-12 years	Not reported	Placebo of identical appearance. To minimize any effect on the blinding caused by differences in odor between placebo and active tablets, all bottles had a large tablet of thiamin placed in the bottom.	5	Broad-range, low-dose vitamin and mineral supplement. Nutrients were set at approximately 50% of the U.S. RDA for all vitamins and most minerals, but were lower for bulky nutrients like calcium and magnesium. Nutrients and doses were as follows: Vitamin A: 2500 I.U.; Vitamin D: 200 I.U.; Vitamin E: 15 I.U.; Vitamin C: 40 mg; Thiamin: 0.75 mg; Riboflavin: 0.85 mg; Niacin: 10 mg; Pantothenic acid: …	120	The school setting seemed to result in excellent compliance and follow-up rates	Not reported	Serious rule violations as per official school record (including fighting, threatening others, destruction of property, profanity, refusing to work or serve, being defiant or disrespectful, being disorderly, and endangering others; rarely larceny, weapons possession, gang activity, and truancy).	N/A	N/A	3	1 (school personnel)	1	0	0	1	N/A	0	0	0	1	1									During the 4-month intervention period, the active group's mean rate of rule violations was 1 per subject, while the placebo control's mean rate of rule violations was 1.875 per subject, a difference of 47% (CI: 29% to 65%, F = 4.466, p = .038).	No	Due to missing SD values, we used the F value from Table 2 to calculate the T2 effect size (4.466 ) for the meta-analysis. F was not reported for T3 and so incident rate was calculated for T3: 0.034 (1.375/40) for the intervention group and 0.059 (2.375/40) for the control group.
Schoenthaler, 2023-I (lower dose supplementation vs. placebo)	Schoenthaler, S., Gast, D., Giltay, E. J., & Amos, S. (2023). The effects of vitamin-mineral supplements on serious rule violations in correctional facilities for young adult male inmates: A randomized controlled trial. Crime & Delinquency, 69(4), 822-840. https://doi.org/10.1177/0011128721989073	1	1	Young adult prisoners	Youth Prison	2	Unknown	402	100	Mean (SD)=19.4 (1.4) years; Range=17-24	African American: 25.4%, Asian: 6.2%, Caucasian: 40%, Hispanic: 28.4%	Placebo produced by the same company as the supplementation but content or sensory characteristics in comparison to active supplement not specified	5	Intervention A (,lower dose formula’): broad-range micronutrient supplement containing approximately 100% of the US RDA for most of the vitamins and minerals (dose of Magnesium and Calcium was higher). Exact content: Vitamin A 5,000 I.U.; Vitamin D 200 I.U.; Vitamin E 30 I.U.; Vitamin C 60 mg; Thiamin (B1) 1.5 mg; Riboflavin (B2) 1.7 mg; Niacin (B3) 20 mg; Pantothenic acid (B5) 10 mg; Pyridoxine …	97	The mean number of days the participants took the supplements was 84.7/105 days (87.5%) and there were no statistically significant differences among the three study groups.	Not assessed	Violent rule infractions according to prison incident records	N/A	N/A	1	1 (prison staff)	1	0	10.4	0	N/A	0	2	0	1	2									There were 34% [rate ratio of .66, 95% CI: .38–1.15, p = .14] fewer violent incidents in the lower-dose supplement group compared to placebo.	No	The control group is identical for the 2 intervention groups; therefore, one intervention group was selected. The 'low dose' supplementation group was chosen as the doses here were closer to the daily recommended values of the micronutrients supplemented. Also note that the raw data used were not reported in the published paper itself but were provied by the original authors upon request.
Schoenthaler, 2023-II (lower dose supplementation vs. placebo)																		Non-violent (but still serious) rule infractions according to prison incident records	N/A	N/A	3	1 (prison staff)	1	0	10.4	0	N/A	0	2	0	1	2									There were 42% [rate ratio of .58, 95% CI: .37–.92, p = .02] fewer non-violent incidents in the lower-dose supplement group compared to placebo.	No
Schoenthaler, 2023-III (higher dose supplementation vs. placebo)																		Violent rule infractions according to prison incident records	N/A	N/A	1	1 (prison staff)	1	0	9	0	N/A	0	2	0	1	2									There were 6% [rate ratio of .94, 95% CI: .56–1.56, p = .80] fewer violent incidents in the higher-dose supplement group compared to placebo.	No
Schoenthaler, 2023-IV (higher dose supplementation vs. placebo)																		Non-violent (but still severe) rule infractions according to prison incident records	N/A	N/A	3	1 (prison staff)	1	0	9	0	N/A	0	2	0	1	2									There were 11% [rate ratio of .89, 95% CI: .58–1.35, p = .58] fewer non-violent incidents in the higher-dose supplement group compared to placebo.	No
Sinn, 2007	Sinn, N., & Bryan, J. (2007). Effect of supplementation with polyunsaturated fatty acids and micronutrients on learning and behavior problems associated with child ADHD. Journal of Developmental & Behavioral Pediatrics, 28(2), 82-91.	1	1	Children with scores 2 SD above the general population average on Conners' Abbreviated ADHD Index. Exlcusion criteria were taking any form of stimulant medication or omega-3 supplementation in the previous 3 months.	Community	0	Not reported	104	74	Mean (SD)= 9.4 (1.9) years	Not reported	Placebo oil capsules containing palm oil. Children were required to take six placebo capsules per day.	5	All intervention participants (n=77) took 6 PUFA capsules per day each containing 400 mg fish oil and 100 mg evening primrose oil with active ingredients eicosapentaenoic acid (EPA) (93 mg), docosahexaenoic acid (DHA) (29 mg), gamma-linolenic acid (GLA) (10 mg), and vitamin E (1.8 mg). 41 out of the 77 active intervention recipients also took a multi-vitamin/mineral (MVM) supplement in one fruit-…	105	Biochemical analyses of PUFA status or independent administration of supplements (e.g., by teachers as in the Durham trial) would have provided a more direct and reliable measure of compliance. To monitor compliance, parents were asked to return all unused capsules, and children were given calendars along with stickers to record each time they took the capsules.	Adverse effects were not directly assessed in the current study, but two parents commented that their children felt a little sick after taking the supplements, and one boy had nose bleeds (possibly due to the blood- thinning effect of PUFAs).	Oppositional Subscale scores of the Conners Parent Rating Scale	N/A	N/A	3	1 (parent)	1	unknown	unknown	1	N/A	2	2	1	1	2									There was a significant improvement in the PUFA treatment groups (combined) compared with placebo after the first 15 weeks in oppositional behavior (time x group interaction: F=8.06, p<0.01, d=0.43). There was no additional treatment effects in the PUFA + multinutrient group compared with the PUFAs alone group (test statistics, p-value and effect size not reported).	No		77	15.74	7.38		27	15.92
Stevens, 2003	Stevens, L., Zhang, W., Peck, L., Kuczek, T., Grevstad, N., Mahon, A., Zentall, S. S., Arnold, L. E., & Burgess, J. R. (2003). EFA supplementation in children with inattention, hyperactivity, and other disruptive behaviors. Lipids, 38(10), 1007–1021.	1	1	Community-residing children diagnosed with ADHD by a clinical psychologist, psychiatrist, or pediatrician and whose parents reported excessive thirst and/or skin problems for their children. All children were under the care of a clinician for ADHD. Exclusion criteria were: inability to swallow capsules or chronic illness (diabetes).	Community	1 = Yes; specifically: 53% (25/47) were taking methylphenidate; 13% (6/47) were taking methylphenidate and other medication (antidepressant: imipramine, amitriptyline); 13% (6/47) were taking other medication (pemoline, dextroamphetamine salts, imipramine); 21% (10/47) were not taking any medication. “Some children stopped medication during the summer months, which was the 4-mon testing time poin…	Participants had significantly lower mean proportions of dihomo-γ-linolenic acid, Arachidonic acid (AA), α-linolenic acid, EPA, DHA, Σn-3, and the Δ6-desaturase index in plasma polar lipids than in the reference sample.	50	87.8	Mean (SD)=9.8 (1.9) years; Range= 6–13	Not reported	Eight placebo capsules a day each containing 0.8 g olive oil in each capsule. The odor and appearance of the PUFA capsules and the placebo capsules were comparable. While the study authors originally supposed that this would be a passive placebo, there is a high chance that it was active instead considering 1) 6.4 g olive oil for children (on average 37 kg) is potentially a considerable amount (c…	5	8 capsules of PUFA supplement (Efalex) a day coming to a daily value of 480 mg DHA, 80 mg EPA, 40 mg AA, 96 mg GLA, and 24 mg vitamin E .	121	Compliance was monitored by a form completed by the parents that indicated the number of pills consumed each day by their child. Based on the forms returned at the end of the intervention, average compliance was 88%.	Not reported	Conduct Disorder Subscale of the parent-reported Disruptive Behavior Disorders Rating Scale	The parent-reported version of the Conduct Disorder Subscale was chosen (in contrast to teacher reports) as 1) parents completed the scales at intervention end, while teachers 1-1.5 months sooner (at school year end); and 2) parents tend to be more knolwedgable regarding their child's behaviour as teachers report to parents but not vice versa (also supported by the fact the parent-reported baseli…	Conduct Disorder Subscale of the teacher-reported Disruptive Behavior Disorders Rating Scale. Parent- and teacher-reported Oppositional/defiant Disorder Subscale of the Disruptive Behaviour Disorders Rating Scale	3	1 (parent)	1	28	34	1	N/A	2	2	0	1	2									Borderline significantly larger improvement in the intervention than in the control group (p=0.05; test statistics and effect size not reported) for scores on the Conduct Disorder Subscale of the parent-reported Disruptive Behavior Disorders Rating Scale	No	T2 SD not reported; therefore, T1 SD was used for both time points	25	7.7	5.2		22	8.2
Voigt, 2001	Voigt, R.G., Llorente, A.M., Jensen, C.L., Fraley, J.K., Berretta, M.C., Heird, W.C., 2001. A randomized, double-blind, placebo-controlled trial of docosahexaenoic acid supplementation in children with attention-deficit/hyperactivity disorder. Journal of Pediatrics 139, 189–196.	1	1	Children with diagnosed ADHD and a history of successful treatment with stimulant medication. Half of them also met criteria for oppositional defiant disorder but a history of head injury or seizures and special education for pervasive developmental disorder were exclusionary criteria	Community	Stimulant medication (methylphenidate, dextroamphetamine, and dextroamphetamine/amphetamine)	The plasma phospholipid contents of DHA and arachidonic acid (20:4ω6) were low in the sample at baseline	53	78	Mean (SD)=9.3 (1.9) years; Range=6-12	7.4% black, 92.6% white	Placebo with identical appearance	5	Algae-derived triglyceride capsule (DHASCO) providing 345 mg of DHA per day in 3 capsules	121	Comparison of the number of capsules returned with the number that should have been returned indicated that the DHA group took a mean of 2.9 ± 0.3 capsules, rather than the prescribed 3 capsules per day. The plasma phospholipid content of arachidonic acid is also low in children with ADHD and decreases further with DHA supplementation. Thus, any future study of the effect of DHA on ADHD symptoms …	No subject withdrew because of adverse effects of treatment	Externalizing domain (delinquent and aggressive behavior) of the parent-rated Child Behavior Checklist (CBCL)	Oppositional behavior scores from the Conners’ Rating Scale were collected but not reported in the paper.	Oppositional behavior scores from the Conners’ Rating Scale	3	1 (parent)	1	9.4	15.9	1	N/A	0	1	0	1	1									No relevant analyses were conducted for our purposes (time x group interaction not investigated) but within group differences (improvement) in each study arm were non-significant	No		27	62.6	10.9		26	58.5
Widenhorn-Muller, 2014-I	Widenhorn-Müller, K., Schwanda, S., Scholz, E., Spitzer, M., & Bode, H. (2014). Effect of supplementation with long-chain ω-3 polyunsaturated fatty acids on behavior and cognition in children with attention deficit/hyperactivity disorder (ADHD): A randomized placebo-controlled intervention trial. Prostaglandins, Leukotrienes and Essential Fatty Acids, 91(1-2), 49-60.	1	1	Children with ADHD. All but 3 children were stimulant-medication-naïve.Exclusion criteria were IQ≤ 70, use of stimulant medication and other psychoactive medication as well as fatty acid supplements used within the previous 6 months, allergies against fish or fish products	Community	1 = Yes; specifically: 6 children were taking stimulant medication during the intervention period.	The two groups did not differ in the number of fatty fish consuming families at baseline (χ²=0.29, p=0.59). With the exception of arachidonic acid (C20:4n-6), omega-3 and omega-6 fatty acid composition in erythrocyte membranes was similar at baseline in the groups.	110	77.9	Mean (SD)= 8.91 (1.35) years; Range= 6-12 years	Not reported	Placebo treatment consisted of two olive oil-containing capsules per day.	5	2 soft gelatine capsules providing a daily dose of 720 mg omega-3 fatty acids (600 mg EPA, 120 mg DHA) and 15 mg of vitamin E as antioxidant.	112	Five children had problems swallowing the provided capsules and five families decided not to participate since they had objections against pork gelatine containing capsule casings. Hence, use of a liquid or a suspension would have been more suitable for a larger group of children. In addition the use of capsules did not permit weight-adjusted dosage.	Parents and children reported no side effects of the used supplement, indicating that composition and dosage were well tolerated by the study population.	Aggressive Behavior Subscale of the Child Behavior Checklist 4–18 y (CBCL)	Given the mean age of the participants, parents are assumed to be more knowledgable than teachers (cf. teachers report to parents' on child's behaviour but not vice versa)	Aggressive Behavior Subscale of the Teacher's Report Form (TRF)	1	1 (parent)	1	10.9	11.8	1	N/A	1	1	0	1	1									There was no significant intervention effect for the parent-rated CBCL Aggressive Behavior Subscale (test statistics, p value and effect size not reported).	No	SD calculated from SE	46	64.65	9.83		49	62.96
Widenhorn-Muller, 2014-II																		Delinquent behavior subscale score of the Child Behavior Checklist 4–18 y (CBCL; German version of the Child Behavior Checklist):	Given the mean age of the participants, the Delinquent behavior subscale scores of the parent CBCL allows for a more comprehensive conceptualization of antisocial behaviours. Selecting Delinquent behaviour subscale scores instead of the externalizing subscale scores also avoids extensive overlap between aggression indicators.	Externalizing subscale score of the Child Behavior Checklist 4–18 y (CBCL; German version of the Child Behavior Checklist) Delinquent behavior subscale score of the Teacher's Report Form (TRF)	3	1	1	10.9	11.8	1	N/A	1	1	0	1	1									There was no significant intervention effect for the parent-rated CBCL Delinquent Behavior Subscale (test statistics, p value and effect size not reported).	No	SD calculated from SE	46	59.74	6.51		49	59.14
Young, 2017-I (omega-3 vs. placebo)	Young, A. S., Arnold, L. E., Wolfson, H. L., & Fristad, M. A. (2017). Psychoeducational Psychotherapy and Omega-3 Supplementation Improve Co-Occurring Behavioral Problems in Youth with Depression: Results from a Pilot RCT. Journal of Abnormal Child Psychology, 45(5), 1025-1037.	1	1	Children and adolescents with DSM-IV-defined depressive disorders. 83.3 % also had an anxiety disorder; 54.2 % had ADHD; and 16.7 % had a disruptive behavior disorder. The sample’s oppositional defiant disorder scores (as measured by the SNAP-IV) were 1 SD higher than the standard in the general population (https://doi.org/10.1177/1073191107313888). Mental health treatment (other than stable medi…	Community	1 = Yes; All study participants received a daily multivitamin/mineral supplement to standardize micronutrients levels.	Not reported	48	52.1	Mean & SD = 11.2 (2.2) years; Range 7-14 years	62.5% white (8.3% Hispanic), 29.2% black, 8.3% biracial	Placebo matched in odor, appearance, and number of capsules to the omega-3 supplements [Psychosocial intervention: on average, 17 hours of Individual-Family Psychoeducational Psychotherapy: manualized, family-focused, cognitive-behavioural therapy]	5	Two 500 mg capsules of omega-3 twice daily resulting in a daily dose of 2000 mg (1400 mg eicosapentaenoic acid, 200 mg docosahexaenoic acid, and 400 mg other omega-3 fatty acids).	84	No information	Reported side effects were mild (primarily gastrointestinal complaints).	Oppositional Defiant Disorder section of the Swanson, Nolan and Pelham Questionnaire–IV (SNAP-IV)	N/A	N/A	3	1 (parent)	1	unknown	unknown	1	N/A	0	0	0	1	1									No relevant analysis was conducted for our purposes.	No		12	1.66	0.82		11	1.56
Young, 2017-II (omega 3+psych. intervention vs. psych. intervention alone)																		Oppositional Defiant Disorder section of the Swanson, Nolan and Pelham Questionnaire–IV (SNAP-IV) Combined & PEP	N/A	N/A	3	1 (parent)	1	unknown	unknown	1	N/A	0	0	0	1	1									No relevant analysis was conducted for our purposes.	No		12	1.49	0.55		14	1.52
Zaalberg, 2010	Zaalberg, A., Nijman, H., Bulten, E., Stroosma, L., & Van Der Staak, C. (2010). Effects of nutritional supplements on aggression, rule‐breaking, and psychopathology among young adult prisoners. Aggressive Behavior, 36(2), 117-126.	1	1	Young adult incarcerated offenders	Prison	2	Unknown	326	100	Mean (SD)=21 years (1.5); Range=18-25	Not reported	The placebo content was composed of starch (placebo for vitamins–minerals supplement) and a mixture of saturated and (poly)unsaturated fatty acids, reflecting the fat and oil composition of Western European diet (placebo for fatty acid supplement)	5	Broad-range vitamins + mineral supplement: Vitamin A: 750μg; Βeta carotene: 125μg; Vitamin B1: 1.2 mg; Vitamin B2: 1.6 mg; Vitamin B3: 18 mg; Vitamin B5: 4 mg; Vitamin B6: 2 mg; Vitamin B11 (Folic acid): 400μg; Vitamin B12: 3μg; Biotin: 100μg; Vitamin C: 60mg; Vitamin D3: 5μg; Vitamin E: 10mg; Calcium: 100mg; Magnesium: 100mg; Phosphorus: 52mg; Zinc: 15mg; Iron: 12mg; Manganese: 3mg; Copper: 2mg;…	76	Lunchtime was chosen for supplementation to minimize possible side effects, such as nausea and belching. The participants received a small financial compensation for their cooperation	None reported	Number of aggressive incidents per 1000 prison days according to prison records (without substance use-related incidents)	One of the alternative indicators is self-reported (Aggression Questionnaire), while the other includes problem areas other than aggression (Social Dysfunction and Aggression Scale)	Aggression Questionnaire, Social Dysfunction and Aggression Scale	1	1 (prison staff)	1	<32%	0.32	1	N/A	2	0	0	1	2									A significant reduction was found in the number of reported incidents involving prisoners who took supplements as compared with prisoners who received placebos (incident rate ratio=.60; 95% CI: 0.37–0.98; one-tailed p =.020)	No	Due to missing SD values (or F statistics), event counts were calculated and included in the meta-analysis for T2 data. The event count was 5.3 (number of events per 1000 prison days extracted from Fig 2) * 0.076 (length of study period compared to the 1000 days) * 115 (sample size) = 46 for the intervention group and 8 (number of events per 1000 prison days extracted from Fig 2) * 0.076 (length …	115	9			106	6.9
[truncated: 21 more columns]

## Sheet: Data used in meta-analysis
Study name	Time point	Data format	Hedges's g	Std Err	Design	Population	Males	Age group	Intervention type	Nutr. target	Int. duration	Bias	Outcome	Intervention Mean change	Intervention Pre SD	Intervention Post SD	Intervention Sample size	Control Mean change	Control Pre SD	Control Post SD	Control Sample size	Pre Post correlation	Effect direction	Standardize by	Std diff in means	Lower Limit	Upper Limit	Intervention Sample size	Control Sample size	Confidence level	Effect direction	Intervention Agressive events	Intervention Total N	Control Agressive events	Control Total N	Intervention Agressive events rate	Intervention Total N	Control Agressive events rate	Control Total N	Intervention Sample size	Control Sample size	F for difference	Pre Post correlation	Effect direction	Standardize by	Intervention Mean	Intervention Std-Dev	Intervention Sample size	Control Mean
			Caclualted by CMA
Abele, 2021	Intervention-end	Independent groups (means, SD's)	-0.479676	0.623125	Observational	Non-aggr. dg	<80%	<12 years	Diet	Broad	<=105 days	High	Aggression																																	0.33	0.71	9	0
Adams, 2018	Intervention-end	Change in each group	-0.943931	0.342721	Parallel RCT	Non-aggr. dg	>=80%	<12 years	Diet	Broad	>105 days	High	Aggression	0.9	1.2	1.2	21	-0.3	1.3	1.3	16	0.5	2	2
Aman, 1987	Intervention-end	Means, SD in each group	-0.123377	0.255094	Cross-over	Non-aggr. dg	>=80%	<12 years	Supplement	PUFA	<=105 days	Low / Moderate	Antisocial behav.
Arnold, 2011-I (15 mg vs. placebo)	Intervention-end	Means, SD in each group	-0.0676957	0.297414	Parallel RCT	Non-aggr. dg	>=80%	<12 years	Supplement	Other	<=105 days	Low / Moderate	Antisocial behav.
Bos, 2015-I	Intervention-end	Means, SD in each group	-0.445259	0.317847	Parallel RCT	Non-aggr. dg	>=80%	<12 years	Supplement	PUFA	>105 days	Low / Moderate	Aggression
Bos, 2015-II	Intervention-end	Means, SD in each group	-0.405424	0.317163	Parallel RCT	Non-aggr. dg	>=80%	<12 years	Supplement	PUFA	>105 days	Low / Moderate	Antisocial behav.
Chang, 2019	Intervention-end	Means, SD in each group	-0.0188889	0.206972	Parallel RCT	Non-aggr. dg	>=80%	<12 years	Supplement	PUFA	<=105 days	High	Antisocial behav.
Crippa, 2019	Intervention-end	Means, SD in each group	0.0535341	0.284242	Parallel RCT	Non-aggr. dg	>=80%	<12 years	Supplement	PUFA	>105 days	Low / Moderate	Antisocial behav.
Dean, 2014-I	Intervention-end	Means, SD in each group	-0.0300808	0.302802	Cross-over	Aggr. dg	>=80%	<12 years	Supplement	PUFA	<=105 days	Low / Moderate	Aggression
Dean, 2014-II	Intervention-end	Means, SD in each group	-0.163849	0.303311	Cross-over	Aggr. dg	>=80%	<12 years	Supplement	PUFA	<=105 days	Low / Moderate	Antisocial behav.
Dopfner, 2021	Intervention-end	Means, SD in each group	-0.331583	0.352546	Parallel RCT	Non-aggr. dg	<80%	<12 years	Supplement	PUFA	>105 days	Low / Moderate	Antisocial behav.
Elshorbagy, 2018	Intervention-end	Means, SD in each group	-0.561019	0.338253	Parallel RCT	Non-aggr. dg	<80%	<12 years	Supplement	Vitamin D	<=105 days	High	Antisocial behav.
Gast, 2023	Intervention-end	Means, SD in each group	-0.0721412	0.188592	Parallel RCT	Non-aggr. dg	<80%	18-24 years	Supplement	Broad	>105 days	Low / Moderate	Aggression
Gesch, 2002	Intervention-end	Cohort 2x2 (Events)	-0.14494	0.227594	Parallel RCT	Offender	>=80%	18-24 years	Supplement	Broad	>105 days	Low / Moderate	Antisocial behav.																			11.8	115	14.9	115
Ghose, 1983-I	Intervention-end	Cohort 2x2 (Events)	0	0.454201	Cross-over	Non-aggr. dg	>=80%	<12 years	Supplement	Other	<=105 days	High	Aggression																			5	11	5	11
Ghose, 1983-II	Intervention-end	Cohort 2x2 (Events)	0.200114	0.46224	Cross-over	Non-aggr. dg	>=80%	<12 years	Supplement	Other	<=105 days	High	Antisocial behav.																			5	11	4	11
Gustafsson, 2010	Intervention-end	Means, SD in each group	-0.813849	0.29608	Parallel RCT	Non-aggr. dg	>=80%	<12 years	Supplement	PUFA	<=105 days	High	Antisocial behav.
Hemamy, 2020 & 2021	Intervention-end	Means, SD in each group	-0.377234	0.245492	Parallel RCT	Non-aggr. dg	<80%	<12 years	Supplement	Vitamin D	<=105 days	Low / Moderate	Antisocial behav.
Hirayama, 2004	Intervention-end	Means, SD in each group	-0.483304	0.31462	Parallel RCT	Non-aggr. dg	>=80%	<12 years	Supplement	PUFA	<=105 days	Low / Moderate	Aggression
Johnson, 2010	Intervention-end	Means, SD in each group	-0.212444	0.406627	Parallel RCT	Non-aggr. dg		<12 years	Supplement	PUFA	<=105 days	Low / Moderate	Aggression
Johnson, 2011	Intervention-end	Means, SD in each group	-0.393338	0.430476	Parallel RCT	Non-aggr. dg	>=80%	<12 years	Diet	Broad	<=105 days	High	Aggression
Johnstone, 2022-I	Intervention-end	Means, SD in each group	-0.065189	0.178587	Parallel RCT	Non-aggr. dg	<80%	<12 years	Supplement	Broad	<=105 days	Low / Moderate	Antisocial behav.
Johnstone, 2022-II	Intervention-end	Means, SD in each group	-0.076109	0.178604	Parallel RCT	Non-aggr. dg	<80%	<12 years	Supplement	Broad	<=105 days	Low / Moderate	Aggression
Khoshbakht, 2021	Intervention-end	Means, SD in each group	-0.342116	0.223095	Parallel RCT	Non-aggr. dg	>=80%	<12 years	Diet	Broad	<=105 days	High	Antisocial behav.
Longhurst, 1988	Intervention-end	Cohort 2x2 (Events)	-0.507174	0.214041	Parallel RCT	Offender	>=80%	12-17 years	Diet	Other	>105 days	Low / Moderate	Antisocial behav.																			13	65	29	75
Mankad, 2015	Intervention-end	Raw difference (indep groups), CI	0.818309	0.335584	Parallel RCT	Non-aggr. dg	<80%	<12 years	Supplement	PUFA	>105 days	High	Antisocial behav.
Manor, 2012	Intervention-end	Change in each group	0.0270075	0.18316	Parallel RCT	Non-aggr. dg	<80%	<12 years	Supplement	PUFA	<=105 days	High	Antisocial behav.	-3.12	11.21	10.25	99	-3.43	13.36	12.26	42	0.5	3	2
Milte, 2015-I (EPA vs. control phase)	Intervention-end	Means, SD in each group	-0.177643	0.187251	Cross-over	Non-aggr. dg	<80%	<12 years	Supplement	PUFA	>105 days	High	Antisocial behav.
Mohammadpour, 2018	Intervention-end	Means, SD in each group	-0.330117	0.270829	Parallel RCT	Non-aggr. dg	<80%	<12 years	Supplement	Vitamin D	<=105 days	Low / Moderate	Antisocial behav.
Naeini, 2019	Intervention-end	Means, SD in each group	-0.662815	0.241289	Parallel RCT	Non-aggr. dg	>=80%	<12 years	Supplement	Vitamin D	<=105 days	High	Antisocial behav.
Nishijo, 2021-I	Intervention-end	Cohort 2x2 (Events)	0.902753	0.59733	Observational	Aggr. dg	<80%	<12 years	Diet	Other	<=105 days	High	Aggression																			8	40	1	22
Nishijo, 2021-II	Intervention-end	Cohort 2x2 (Events)	0.764346	0.346804	Observational	Aggr. dg	<80%	<12 years	Diet	Other	<=105 days	High	Antisocial behav.																			19	40	4	22
Noorazar, 2021	Intervention-end	Means, SD in each group	-0.0953001	0.310128	Parallel RCT	Non-aggr. dg	<80%	<12 years	Supplement	Other	<=105 days	Low / Moderate	Antisocial behav.
Pelsser, 2009	Intervention-end	Means, SD in each group	-1.73695	0.443753	Parallel RCT	Non-aggr. dg	>=80%	<12 years	Diet	Broad	<=105 days	Low / Moderate	Antisocial behav.
Pelsser, 2011	Intervention-end	Means, SD in each group	-2.00029	0.24371	Parallel RCT	Non-aggr. dg	>=80%	<12 years	Diet	Broad	<=105 days	High	Antisocial behav.
Perera, 2012	Intervention-end	Cohen's d, CI	-1.40839	0.0674172	Parallel RCT	Non-aggr. dg	<80%	<12 years	Supplement	PUFA	>105 days	Low / Moderate	Aggression												1.42	1.28	1.55	48	46	0.95	2
Raine, 2016-I (nutrition only vs. no intervention)	Intervention-end	Means, SD in each group	-0.0570617	0.165819	Parallel RCT	Aggr. dg	<80%	<12 years	Supplement	Broad	<=105 days	Low / Moderate	Antisocial behav.
Raine, 2016-I (nutrition only vs. no intervention)	Follow-up	Means, SD in each group	-0.0459406	0.165807	Parallel RCT	Aggr. dg	<80%	<12 years	Supplement	Broad	<=105 days	Low / Moderate	Antisocial behav.
Raine, 2016-II (CBT+nutrition vs. CBT only)	Follow-up	Means, SD in each group	-0.181989	0.165002	Parallel RCT	Aggr. dg	<80%	<12 years	Supplement	Broad	<=105 days	Low / Moderate	Antisocial behav.
Raine, 2016-II (CBT+nutrition vs. CBT only)	Intervention-end	Means, SD in each group	0.0344557	0.16467	Parallel RCT	Aggr. dg	<80%	<12 years	Supplement	Broad	<=105 days	Low / Moderate	Antisocial behav.
Raine, 2019-I (fatty acids only vs. placebo)	Follow-up	Means, SD in each group	0.0785431	0.167792	Parallel RCT	Non-aggr. dg	>=80%	<12 years	Supplement	PUFA	>105 days	Low / Moderate	Aggression
Raine, 2019-I (fatty acids only vs. placebo)	Intervention-end	Means, SD in each group	-0.0705853	0.167779	Parallel RCT	Non-aggr. dg	>=80%	<12 years	Supplement	PUFA	>105 days	Low / Moderate	Aggression
Raine, 2019-II (fatty acids only vs. placebo)	Follow-up	Means, SD in each group	0.0995215	0.167831	Parallel RCT	Non-aggr. dg	>=80%	<12 years	Supplement	PUFA	>105 days	Low / Moderate	Antisocial behav.
Raine, 2019-II (fatty acids only vs. placebo)	Intervention-end	Means, SD in each group	0.212066	0.168202	Parallel RCT	Non-aggr. dg	>=80%	<12 years	Supplement	PUFA	>105 days	Low / Moderate	Antisocial behav.
Raine, 2019-III (fatty acids+social skills training VS. placebo+social skills training)	Follow-up	Means, SD in each group	0.111616	0.167994	Parallel RCT	Non-aggr. dg	>=80%	<12 years	Supplement	PUFA	>105 days	Low / Moderate	Aggression
Raine, 2019-III (fatty acids+social skills training VS. placebo+social skills training)	Intervention-end	Means, SD in each group	0.0122369	0.167864	Parallel RCT	Non-aggr. dg	>=80%	<12 years	Supplement	PUFA	>105 days	Low / Moderate	Aggression
Raine, 2019-IV (fatty acids+social skills training VS. placebo+social skills training)	Follow-up	Means, SD in each group	-0.0162556	0.167865	Parallel RCT	Non-aggr. dg	>=80%	<12 years	Supplement	PUFA	>105 days	Low / Moderate	Antisocial behav.
Raine, 2019-IV (fatty acids+social skills training VS. placebo+social skills training)	Intervention-end	Means, SD in each group	-0.105725	0.16798	Parallel RCT	Non-aggr. dg	>=80%	<12 years	Supplement	PUFA	>105 days	Low / Moderate	Antisocial behav.
Raine, 2020-I	Follow-up	Means, SD in each group	-0.615392	0.209508	Parallel RCT	Offender	>=80%	18-24 years	Supplement	PUFA	<=105 days	High	Aggression
Raine, 2020-I	Intervention-end	Means, SD in each group	-0.296735	0.205785	Parallel RCT	Offender	>=80%	18-24 years	Supplement	PUFA	<=105 days	High	Aggression
Raine, 2020-II	Follow-up	Means, SD in each group	-0.469518	0.207489	Parallel RCT	Offender	>=80%	18-24 years	Supplement	PUFA	<=105 days	High	Antisocial behav.
Raine, 2020-II	Intervention-end	Means, SD in each group	-0.334212	0.206091	Parallel RCT	Offender	>=80%	18-24 years	Supplement	PUFA	<=105 days	High	Antisocial behav.
Richardson, 2005	Intervention-end	Means, SD in each group	-0.286105	0.197596	Parallel RCT	Non-aggr. dg	<80%	<12 years	Supplement	PUFA	<=105 days	Low / Moderate	Antisocial behav.
Rodríguez-Hernández, 2020	Intervention-end	Cohort 2x2 (Events)	-0.237967	0.088935	Observational	Aggr. dg	<80%	<12 years	Supplement	PUFA	<=105 days	High	Antisocial behav.																			137	315	166	306
Rucklidge, 2018	Intervention-end	Means, SD in each group	-0.369529	0.207465	Parallel RCT	Non-aggr. dg	<80%	<12 years	Supplement	Broad	<=105 days	Low / Moderate	Antisocial behav.
Schauss, 1978	Intervention-end	Cohort 2x2 (Events)	-1.90383	0.46809	Parallel RCT	Offender	>=80%	18-24 years	Diet	Broad	>105 days	Low / Moderate	Offending																			2	17	31	38
Schoenthaler, 1982	Intervention-end	Independent groups (means, SD's)	-0.637962	0.269606	Observational	Offender	>=80%	12-17 years	Diet	Broad	<=105 days	Low / Moderate	Antisocial behav.																																	0.15	0.12	24	0.27
Schoenthaler, 1983a	Intervention-end	Independent groups (means, SD's)	-0.575931	0.126755	Observational	Offender	>=80%	12-17 years	Diet	Broad	<=105 days	Low / Moderate	Antisocial behav.																																	0.153	0.191	174	0.294
Schoenthaler, 1983b	Intervention-end	Independent groups (means, SD's)	-0.200665	0.0912806	Observational	Offender	<80%	12-17 years	Diet	Broad	<=105 days	Low / Moderate	Antisocial behav.																																	0.016	0.059	242	0.03
Schoenthaler, 1997-I	Intervention-end	F for diff in change	-0.732348	0.259418	Parallel RCT	Offender	<80%	12-17 years	Supplement	Broad	<=105 days	Low / Moderate	Offending																											32	30	8.517	0.5	2	2
Schoenthaler, 2000	Follow-up	Cohort 2x2 (rates)	-0.315265	0.600976	Parallel RCT	Aggr. dg	<80%	<12 years	Supplement	Broad	>105 days	Low / Moderate	Antisocial behav.																							0.034	40	0.059	40
Schoenthaler, 2000	Intervention-end	F for diff in change	-0.467988	0.224519	Parallel RCT	Aggr. dg	<80%	<12 years	Supplement	Broad	>105 days	Low / Moderate	Antisocial behav.																											40	40	4.466	0.5	2	2
Schoenthaler, 2023-I (lower dose supplementation vs. placebo)	Intervention-end	Cohort 2x2 (Events)	-0.30757	0.155591	Parallel RCT	Offender	>=80%	18-24 years	Supplement	Broad	<=105 days	High	Aggression																			27	129	44	139
Schoenthaler, 2023-II (lower dose supplementation vs. placebo)	Intervention-end	Cohort 2x2 (Events)	-0.559473	0.139118	Parallel RCT	Offender	>=80%	18-24 years	Supplement	Broad	<=105 days	High	Antisocial behav.																			45	129	83	139
Sinn, 2007	Intervention-end	Means, SD in each group	-0.410396	0.223828	Parallel RCT	Non-aggr. dg	<80%	<12 years	Supplement	PUFA	<=105 days	High	Antisocial behav.
Stevens, 2003	Intervention-end	Means, SD in each group	-0.241792	0.342372	Parallel RCT	Non-aggr. dg	>=80%	<12 years	Supplement	PUFA	>105 days	High	Antisocial behav.
Voigt, 2001	Intervention-end	Means, SD in each group	-0.167478	0.271198	Parallel RCT	Non-aggr. dg	<80%	<12 years	Supplement	PUFA	>105 days	Low / Moderate	Antisocial behav.
Widenhorn-Muller, 2014-I	Intervention-end	Means, SD in each group	0.0672227	0.20688	Parallel RCT	Non-aggr. dg	<80%	<12 years	Supplement	PUFA	>105 days	Low / Moderate	Aggression
Widenhorn-Muller, 2014-II	Intervention-end	Means, SD in each group	0.155638	0.207139	Parallel RCT	Non-aggr. dg	<80%	<12 years	Supplement	PUFA	>105 days	Low / Moderate	Antisocial behav.
Young, 2017-I (omega-3 vs. placebo)	Intervention-end	Means, SD in each group	-0.622481	0.412671	Parallel RCT	Non-aggr. dg	<80%	<12 years	Supplement	PUFA	<=105 days	Low / Moderate	Antisocial behav.
Young, 2017-II (omega 3+psych. intervention vs. psych. intervention alone)	Intervention-end	Means, SD in each group	-0.413607	0.385268	Parallel RCT	Non-aggr. dg	<80%	<12 years	Supplement	PUFA	<=105 days	Low / Moderate	Antisocial behav.
Zaalberg, 2010	Intervention-end	Cohort 2x2 (Events)	-0.46289	0.151269	Parallel RCT	Offender	>=80%	18-24 years	Supplement	Broad	<=105 days	High	Aggression																			46	115	64.4	106
[truncated: 23 more columns]

## Sheet: Subgroup analyses
	Outcome: Aggression, Intervention: Broad-spectrum								Outcome: Aggression, Intervention: PUFA								Outcome: Antisocial behavior, Intervention: Broad-spectrum								Outcome: Antisocial behavior, Intervention: PUFA								Outcome: Antisocial behavior, Intervention: Vitamin D
	Within-group						Between-group		Within-group						Between-group		Within-group						Between-group		Within-group						Between-group		Within-group						Between-group
	k	g	95% CI - lower	95% CI - upper	z	p	Q	p	k	g	95% CI - lower	95% CI - upper	z	p	Q	p	k	g	95% CI - lower	95% CI - upper	z	p	Q	p	k	g	95% CI - lower	95% CI - upper	z	p	Q	p	k	g	95% CI - lower	95% CI - upper	z	p	Q	p
Study design							0.07	0.792							0.13	0.714							0.14	0.708							0.76	0.682
Cross-over									1	-0.03	-1.71	1.65	-0.04	0.972											3	-0.16	-0.43	0.11	-1.18	0.237
Parallel RCT	6	-0.31	-0.51	-0.1	-2.94	0.003			8	-0.36	-0.94	0.22	-1.22	0.222			10	-0.52	-0.87	-0.17	-2.91	0.004			17	-0.14	-0.29	0.02	-1.74	0.082
Observational	1	-0.48	-1.74	0.78	-0.75	0.454											3	-0.43	-0.74	-0.12	-2.75	0.006			1	-0.24	-0.41	-0.06	-2.68	0.007
Study population							0.56	0.456							0.13	0.938							4.74	0.093							1.6	0.449
Aggr. dg									1	-0.03	-1.78	1.72	-0.03	0.973			3	-0.13	-0.4	0.14	-0.93	0.352			1	-0.23	-0.4	-0.07	-2.72	0.007
Non-aggr. dg	5	-0.24	-0.51	0.03	-1.78	0.076			7	-0.37	-1.02	0.28	-1.12	0.263			5	-0.86	-1.6	-0.12	-2.29	0.022			18	-0.12	-0.26	0.02	-1.7	0.089
Offender	2	-0.39	-0.66	-0.11	-2.73	0.006			1	-0.3	-1.99	1.4	-0.34	0.731			5	-0.41	-0.62	-0.2	-3.85	<0.001			2	-0.33	-0.74	0.07	-1.62	0.105
Proportion of males							4.53	0.033							1.15	0.564							8.2	0.004							<.01	0.979							0.81	0.368
<80%	3	-0.09	-0.34	0.16	-0.72	0.473			2	-0.71	-1.51	0.09	-1.74	0.081			6	-0.17	-0.29	-0.04	-2.66	0.008			11	-0.15	-0.31	0.02	-1.72	0.086			3	-0.4	-0.72	-0.09	-2.51	0.012
>=80%	4	-0.44	-0.63	-0.24	-4.33	<0.001			6	-0.21	-0.7	0.28	-0.83	0.404			7	-0.8	-1.22	-0.39	-3.77	<0.001			10	-0.14	-0.31	0.03	-1.64	0.102			1	-0.66	-1.14	-0.19	-2.75	0.006
Unknown									1	-0.21	-1.57	1.14	-0.31	0.758
Age group							0.06	0.804							<0.01	0.971							0.38	0.825							0.86	0.355
<12 years	4	-0.35	-0.71	0	-1.94	0.052			8	-0.33	-0.93	0.27	-1.07	0.284			8	-0.57	-1.03	-0.12	-2.48	0.013			20	-0.14	-0.26	-0.01	-2.19	0.028
12-17 years																	3	-0.43	-0.74	-0.12	-2.75	0.006
18-24 years	3	-0.3	-0.56	-0.03	-2.17	0.03			1	-0.3	-1.97	1.38	-0.35	0.729			2	-0.39	-0.79	0.01	-1.92	0.055			1	-0.33	-0.74	0.07	-1.62	0.105
Intervention duration							0.02	0.903							0.05	0.831							1	0.318							4.65	0.031
<=105 days	5	-0.31	-0.56	-0.06	-2.43	0.015			4	-0.26	-1.1	0.58	-0.6	0.549			11	-0.52	-0.81	-0.24	-3.65	<0.001			11	-0.24	-0.36	-0.13	-4.19	<0.001
>105 days	2	-0.34	-0.75	0.08	-1.6	0.109			5	-0.38	-1.1	0.34	-1.03	0.305			2	-0.31	-0.63	0.01	-1.91	0.056			10	-0.01	-0.19	0.17	-0.1	0.922
Intervention type							2.78	0.096															5.18	0.023
Dietary change	3	-0.69	-1.17	-0.21	-2.81	0.005											6	-0.86	-1.36	-0.35	-3.34	0.001
Supplementation	4	-0.25	-0.44	-0.06	-2.63	0.009											7	-0.23	-0.42	-0.04	-2.4	0.017
